# Supplementary material for: Therapeutic radiation exposure of the abdomen during childhood induces chronic adipose tissue dysfunction
Source: JCI Insight. 2021 Nov 8;6(21):e153586. doi: 10.1172/jci.insight.153586 (PMC8663557; doi:10.1172/jci.insight.153586)
Supplement: Supplemental tables 1-13 [file jciinsight-6-153586-s185.xlsx]

## Sheet: Supp. Table 1
Supplemental Table 1: Additional clinical history of study subjects
Participant	Biopsy site (R or L lower abdominal quadrant)	Year completed therapy	RT field	Abdominal RT dose (cGy)	Bone marrow transplant	Other RT (dose cGy)
ABM
1001	L	1980	Inverted Y (paraaortic, iliac, inguinal lymph nodes)	4280	-	mantle (4500)
1002	L	1985	Paraaortic lymph nodes (LN), splenic hilum	4000	-	mantle (4500)
1003	R	2003	Tumor bed, paraaortic LN	2100	autologous	-
1004	L	2005	Paraaortic LN, splenic bed	3000 + 1000 splenic boost	autologous	mantle (3000)
1005	R	1976	Anterior + posterior L renal bed	2000	-	-
1006	L	1998	Abdominal	2100	-	cranial (unknown)
1007	L	2003	Left abdomen	2100	-	-
TBI
2002	L	2003	TBI	1320	autologous	-
2003	L	1984	TBI	1320	allogeneic	-
2005	L	2005	TBI	1375	allogeneic	cranial (2400)
2006	L	1988	TBI	1500	allogeneic	-
2007	L	1982	TBI	1320	allogeneic	-
2008	L	1992	TBI	1500	autologous	-
2009	L	2009	TBI	1500	allogeneic	-
2010	L	2000	TBI	1375	allogeneic	-
CHM
3001	L	2008	-	-	autologous; allogeneic	-
3002	L	2003	-	-		-
3003	L	2010	-	-	autologous	-
3004	L	2010	-	-		-
3006	L	2016	-	-		-
3007	L	2014	-	-	allogeneic	-
CTL
4001	L
4002	L
4003	L
4006	L
4007	L
4008	L
4010	L
4011	L
4012	L

## Sheet: Supp. Table 2
Supplemental Table 2: Genes upregulated in TBI and ABM groups by likelihood ratio test implemented in DESeq2
Gene	pval	padj	TBI/CTL log2 Fold Change	TBI/CHM log2 Fold Change	ABM/CTL log2 Fold Change	ABM/CHM log2 Fold Change
FCHO1	2.79e-11	5.4e-07	1.1161	1.62204	0.199907	1.16172
ABCC3	6.61e-11	6.28e-07	1.97679	3.30292	0.729249	1.47847
POPDC3	9.74e-11	6.28e-07	2.78293	3.98277	1.25177	0.946494
SLC16A5	1.4e-10	6.76e-07	0.428143	0.876807	0.105247	1.30426
FGD3	2.23e-08	7.2e-05	0.406909	0.983243	-0.0548165	0.836
HSD17B14	3.48e-08	9.61e-05	0.735384	1.26643	0.271387	0.967123
AQP3	5.08e-08	0.000122795	0.855975	1.85846	0.47598	1.20072
TLR2	5.97e-08	0.000128308	0.83407	1.57607	0.40664	1.27919
KCNN4	1.1e-07	0.000193599	1.66624	2.16623	0.812128	0.946709
GLB1	3.18e-07	0.000439421	0.784246	1.1674	0.196326	2.00745
CYP19A1	5.1e-07	0.000579927	1.48372	5.05911	-0.578905	1.19407
SLC7A7	6.91e-07	0.00074219	0.780429	1.23391	0.326279	2.83769
CXCL16	9.79e-07	0.000926265	2.15354	3.49793	1.42326	1.18937
PARVG	1.04e-06	0.000926265	0.965763	1.28092	0.58291	2.99648
FCGBP	9.3e-07	0.000926265	0.775044	1.80401	0.442908	0.426755
NLRP3	1.05e-06	0.000926265	0.604688	1.00762	0.246189	0.983857
DOCK2	1.12e-06	0.000942863	0.771679	1.40584	0.349695	1.37413
MYO1F	1.22e-06	0.000985058	0.766351	1.25236	0.448336	0.993412
SLCO2B1	1.37e-06	0.00102074	1.14054	1.71769	0.604558	1.25682
SERINC2	1.58e-06	0.00112956	1.41928	1.03877	1.09304	1.19561
ADAP2	1.78e-06	0.00114824	0.803082	1.72799	0.322176	0.579483
IL2RG	1.73e-06	0.00114824	0.757686	1.14625	0.371865	1.25259
C2	2.17e-06	0.00123687	0.884051	1.26727	0.452782	1.01463
SYK	2.08e-06	0.00123687	1.04503	1.54536	0.549414	0.710105
HCLS1	2.45e-06	0.001317	0.568402	1.03259	0.24592	1.25142
HLA-DMB	3.47e-06	0.00148523	0.411074	0.829022	0.00880631	0.99506
MS4A7	3.2e-06	0.00148523	0.725383	1.49141	0.229035	0.816798
ADAMTS15	3.53e-06	0.00148523	1.13955	1.74505	0.520761	0.894072
PTPRE	3.36e-06	0.00148523	0.627887	1.20169	0.186738	1.12626
PLCB2	3.34e-06	0.00148523	0.895711	1.06231	0.485355	1.08341
SLAMF8	3.19e-06	0.00148523	3.40855	5.2254	1.56193	1.24709
DLG4	3.52e-06	0.00148523	1.54345	2.46037	1.03079	1.16203
UGT1A7	3.49e-06	0.00148523	1.01966	1.62791	0.499622	0.825389
HTR7	3.37e-06	0.00148523	0.880799	0.991591	0.515234	0.890933
ARRB2	3.81e-06	0.00149278	0.88319	1.30959	0.520099	1.16359
PLEKHO1	3.86e-06	0.00149278	1.07035	1.66214	0.629909	1.31211
PIK3R5	3.73e-06	0.00149278	0.511319	1.00366	0.104883	0.934346
IRF8	4.04e-06	0.00153083	1.36804	1.85891	0.592539	0.421213
KCNMA1	4.23e-06	0.00154279	1.15499	2.13468	0.183903	0.913419
AOAH	4.87e-06	0.00171169	0.708681	1.54119	0.329217	0.716111
NCS1	4.86e-06	0.00171169	0.972739	1.57199	0.557905	0.760536
ADA2	5.73e-06	0.00187837	0.948829	1.40074	0.537856	0.808699
H3C14	5.83e-06	0.00187837	0.910519	1.37181	0.551073	1.09681
RGS10	5.7e-06	0.00187837	1.48707	1.63905	1.52439	0.918289
FGR	6.41e-06	0.00203196	0.927799	1.71505	0.469566	0.666711
MS4A6A	6.8e-06	0.00208799	1.201	1.69069	0.63847	0.65195
PIK3R6	7.1e-06	0.0021458	0.587402	1.5353	0.235725	1.71139
ARHGAP22	7.86e-06	0.00230249	0.53789	1.1414	0.112598	0.989768
NFKBIE	7.83e-06	0.00230249	0.839138	1.36786	0.407916	1.43529
VSIG4	9.16e-06	0.00264287	1.32419	1.91829	0.859206	1.29798
CXCR4	9.34e-06	0.00265574	0.495841	1.33609	0.0169748	1.69508
TNFAIP8L2	9.82e-06	0.0027512	0.653422	1.36056	0.288123	1.09403
H2BC17	1.01e-05	0.00277027	1.17967	2.01857	1.22054	1.37161
HCK	1.1e-05	0.00287274	0.953433	1.39594	0.572127	0.758079
CD300A	1.08e-05	0.00287274	0.94231	1.65747	0.670722	1.04974
BMF	1.08e-05	0.00287274	0.456663	1.10149	0.00560769	0.918031
FERMT3	1.14e-05	0.00295112	1.03166	1.6368	0.662625	1.14864
FPR3	1.21e-05	0.00307239	1.46136	1.83927	0.817703	0.84199
FCER1G	1.32e-05	0.00310446	0.894495	1.13194	0.709268	0.793185
CDKN1A	1.3e-05	0.00310446	1.24935	1.86244	0.761028	0.857226
IL10RA	1.31e-05	0.00310446	1.14826	1.41374	0.987114	0.952705
H1-5	1.25e-05	0.00310446	0.713805	1.48785	0.38799	1.55738
C1orf162	1.35e-05	0.00310446	1.45877	1.79976	1.35409	1.34407
SLC6A12	1.29e-05	0.00310446	1.17875	1.77755	0.610426	2.05944
NCKAP1L	1.37e-05	0.00312465	1.05008	1.64546	0.656043	2.15479
MYD88	1.5e-05	0.00337354	0.494895	0.700517	0.215591	1.65384
IRF5	1.59e-05	0.00353171	0.933867	1.14016	0.6191	1.17427
NFAM1	1.67e-05	0.0036192	0.832085	1.32495	0.300318	1.01791
LAT2	1.66e-05	0.0036192	0.789086	1.18665	0.512316	2.05538
NCF2	1.76e-05	0.00377632	1.00509	1.35802	0.560479	2.76765
STXBP2	1.8e-05	0.00382117	0.649433	1.18517	0.222345	1.17456
SPI1	1.98e-05	0.00406482	1.13073	1.61503	0.609726	0.779756
THEMIS2	2.13e-05	0.00420478	0.8998	1.36286	0.548816	0.553911
TFCP2L1	2.13e-05	0.00420478	1.67036	1.83498	1.16816	1.28671
PSD4	2.2e-05	0.00424322	0.735096	1.08792	0.282982	1.51992
CD53	2.37e-05	0.00432924	1.10034	1.68281	0.69672	1.01187
GPSM3	2.4e-05	0.00432924	0.858785	1.40787	0.292908	1.29892
NPL	2.32e-05	0.00432924	0.711128	1.34696	0.374845	4.2844
WAS	2.38e-05	0.00432924	0.617662	1.27293	0.29684	1.18171
WDFY4	2.36e-05	0.00432924	1.08902	1.57322	0.751431	1.38589
TTYH3	2.61e-05	0.00462863	0.979411	1.46457	0.663983	1.4533
PILRA	2.76e-05	0.00468324	0.698252	1.1253	0.239661	0.705843
PTAFR	2.8e-05	0.00468324	4.35392	7.06405	1.57427	1.15716
STMN2	2.8e-05	0.00468324	0.999055	1.47232	0.599837	1.2217
TLR7	2.72e-05	0.00468324	0.765685	1.20069	0.40593	0.635808
KCNAB2	2.92e-05	0.00469107	1.17314	1.77048	0.960044	0.712425
H2AC16	2.92e-05	0.00469107	1.07298	1.68696	0.560289	1.10664
TBC1D2	2.89e-05	0.00469107	0.856826	1.00778	0.578715	1.33278
MICALCL	2.94e-05	0.00469107	1.22638	1.60809	0.949116	1.0731
DPEP2	3.29e-05	0.00512886	0.902769	1.18645	0.460684	0.802431
RNASE6	3.33e-05	0.00514218	0.770918	1.36983	0.209791	0.597229
POU2F2	3.35e-05	0.00514218	1.21414	1.86403	0.785391	0.840938
HAVCR2	3.43e-05	0.00519305	1.06049	1.44372	0.723421	0.659244
SIGLEC9	3.44e-05	0.00519305	0.670817	0.903476	0.447724	1.36621
H3C2	3.67e-05	0.00537759	1.49496	1.91844	1.23037	0.739291
LY86	3.76e-05	0.00542896	0.594149	1.6513	0.462768	1.01237
LOC100506585	3.74e-05	0.00542896	0.864541	1.73594	0.56866	1.35427
LILRB4	4.1e-05	0.00573999	1.29155	1.85073	0.739742	3.37879
CD163	4.36e-05	0.00602159	1.08532	1.72623	0.6458	1.11465
PRKCB	4.52e-05	0.0061951	0.613774	1.4532	0.257384	0.971578
FCGR2A	4.7e-05	0.00622684	1.14856	1.64988	0.492092	0.729666
MS4A4A	4.61e-05	0.00622684	1.00637	1.5107	0.448379	0.76043
LST1	4.7e-05	0.00622684	1.15664	1.63308	0.889765	1.94771
TET3	4.66e-05	0.00622684	0.446517	0.750908	0.155752	1.01068
GMIP	5.08e-05	0.00663382	0.641934	1.03652	0.264654	0.898065
H3C8	5.22e-05	0.00676976	1.43862	2.00097	1.59244	1.10788
H2BC9	5.34e-05	0.00683989	1.37671	1.47966	1.24112	0.936637
CHST15	5.34e-05	0.00683989	0.519913	1.10347	0.155732	0.952112
CHI3L2	5.43e-05	0.00689777	1.36332	3.63307	-0.262299	1.47188
SLC29A3	5.46e-05	0.00689777	0.910571	1.33037	0.551782	0.744367
TBXAS1	5.6e-05	0.00694355	0.911111	1.27422	0.554921	2.45161
CD4	5.79e-05	0.00712617	0.78311	1.34992	0.400315	1.12816
CCR1	6.48e-05	0.00773017	1.4205	1.823	0.791573	0.995256
SASH3	6.67e-05	0.00786281	0.94624	1.66652	0.633996	1.14914
C1QB	6.84e-05	0.00792392	1.28355	1.91553	0.672286	1.23563
ITGAM	6.87e-05	0.00792392	1.03976	1.40806	0.522628	1.26777
SPINT1	6.82e-05	0.00792392	0.988342	1.55511	0.804847	0.680382
VAMP8	7.23e-05	0.0082204	0.872259	1.35498	0.535188	1.33082
FEZF2	7.28e-05	0.0082204	5.14773	3.38295	2.87942	0.521517
RPS6KA1	7.6e-05	0.00838896	2.0634	2.21006	1.56472	0.650439
RGS1	7.67e-05	0.00838896	1.07586	1.5967	0.777131	0.64912
HLA-DRA	8.1e-05	0.00870083	0.589042	1.49443	-0.01132	1.67638
CTSS	8.65e-05	0.00913693	1.05152	1.48403	0.756862	1.20923
OSBPL3	9.03e-05	0.00943506	0.819172	1.08995	0.44165	1.18362
LGMN	9.13e-05	0.00949302	0.885964	1.33735	0.466904	0.909885
HLA-DPA1	9.18e-05	0.00949397	0.542172	1.35165	0.00731851	0.626026
CD48	9.35e-05	0.00960853	0.907105	1.75915	0.348675	0.460144
COL11A1	9.39e-05	0.00960853	2.86372	3.43838	2.26304	0.712536
KYNU	9.67e-05	0.00983985	1.34045	1.76763	0.747379	1.44006

## Sheet: Supp. Table 3
Supplemental Table 3: GO enrichment of genes upregulated in TBI and ABM groups
GO.ID	Term	Annotated	Significant	Expected	raw.p.value
GO:0043312	neutrophil degranulation	485	19	3.33	1.2e-07
GO:0032753	positive regulation of interleukin-4 production	24	5	0.16	5.4e-07
GO:0002250	adaptive immune response	418	18	2.87	3.8e-06
GO:0038096	Fc-gamma receptor signaling pathway involved in phagocytosis	78	6	0.54	1.6e-05
GO:0042102	positive regulation of T cell proliferation	101	7	0.69	1.8e-05
GO:0032755	positive regulation of interleukin-6 production	86	6	0.59	2.8e-05
GO:0050764	regulation of phagocytosis	94	10	0.65	3.1e-05
GO:0060333	interferon-gamma-mediated signaling pathway	89	6	0.61	3.4e-05
GO:0050830	defense response to Gram-positive bacterium	93	6	0.64	4.4e-05
GO:0038111	interleukin-7-mediated signaling pathway	29	4	0.2	4.4e-05
GO:0043306	positive regulation of mast cell degranulation	16	4	0.11	4.9e-05
GO:0019886	antigen processing and presentation of exogenous peptide antigen via MHC class II	97	6	0.67	5.5e-05
GO:0032729	positive regulation of interferon-gamma production	65	5	0.45	8.4e-05
GO:0032735	positive regulation of interleukin-12 production	35	4	0.24	9.4e-05
GO:0007229	integrin-mediated signaling pathway	108	6	0.74	0.0001
GO:0032733	positive regulation of interleukin-10 production	37	4	0.25	0.00012
GO:0002554	serotonin secretion by platelet	3	2	0.02	0.00014
GO:0006955	immune response	1992	58	13.68	0.00023
GO:0006954	inflammatory response	788	23	5.41	0.00026
GO:0002374	cytokine secretion involved in immune response	4	2	0.03	0.00028
GO:0043315	positive regulation of neutrophil degranulation	4	2	0.03	0.00028
GO:0038156	interleukin-3-mediated signaling pathway	4	2	0.03	0.00028
GO:0002503	peptide antigen assembly with MHC class II protein complex	4	2	0.03	0.00028
GO:0045814	negative regulation of gene expression, epigenetic	120	6	0.82	0.00029
GO:0045087	innate immune response	891	29	6.12	0.00033
GO:0032760	positive regulation of tumor necrosis factor production	50	4	0.34	0.00038
GO:0032757	positive regulation of interleukin-8 production	54	4	0.37	0.00051
GO:0034162	toll-like receptor 9 signaling pathway	24	3	0.16	0.00058
GO:0010760	negative regulation of macrophage chemotaxis	7	2	0.05	0.00096
GO:0045588	positive regulation of gamma-delta T cell differentiation	7	2	0.05	0.00096
GO:0019064	fusion of virus membrane with host plasma membrane	7	2	0.05	0.00096
GO:0050690	regulation of defense response to virus by virus	29	3	0.2	0.00101
GO:0032728	positive regulation of interferon-beta production	30	3	0.21	0.00112
GO:0043372	positive regulation of CD4-positive, alpha-beta T cell differentiation	30	3	0.21	0.00126
GO:0050861	positive regulation of B cell receptor signaling pathway	8	2	0.05	0.00128
GO:0002755	MyD88-dependent toll-like receptor signaling pathway	36	4	0.25	0.00133
GO:0032722	positive regulation of chemokine production	44	4	0.3	0.00145
GO:0031663	lipopolysaccharide-mediated signaling pathway	59	4	0.41	0.00146
GO:0050853	B cell receptor signaling pathway	61	6	0.42	0.00152
GO:0048015	phosphatidylinositol-mediated signaling	190	6	1.31	0.00198
GO:0032815	negative regulation of natural killer cell activation	10	2	0.07	0.00203
GO:0034154	toll-like receptor 7 signaling pathway	10	2	0.07	0.00203
GO:0000183	rDNA heterochromatin assembly	38	3	0.26	0.00224
GO:0030168	platelet activation	157	7	1.08	0.00228
GO:0038083	peptidyl-tyrosine autophosphorylation	41	3	0.28	0.00279
GO:0030890	positive regulation of B cell proliferation	41	3	0.28	0.00279
GO:0038110	interleukin-2-mediated signaling pathway	12	2	0.08	0.00295
GO:0006703	estrogen biosynthetic process	13	2	0.09	0.00347
GO:0045579	positive regulation of B cell differentiation	13	2	0.09	0.00347
GO:0035723	interleukin-15-mediated signaling pathway	13	2	0.09	0.00347
GO:0030031	cell projection assembly	584	4	4.01	0.00358
GO:0050852	T cell receptor signaling pathway	196	8	1.35	0.00374
GO:0042742	defense response to bacterium	265	11	1.82	0.00391
GO:0006691	leukotriene metabolic process	33	3	0.23	0.00398
GO:0050766	positive regulation of phagocytosis	65	5	0.45	0.00418
GO:0008360	regulation of cell shape	156	5	1.07	0.00446
GO:0002407	dendritic cell chemotaxis	24	3	0.16	0.00457
GO:0002281	macrophage activation involved in immune response	15	2	0.1	0.00464
GO:0001774	microglial cell activation	50	3	0.34	0.0049
GO:0045577	regulation of B cell differentiation	29	4	0.2	0.00512
GO:0050965	detection of temperature stimulus involved in sensory perception of pain	16	2	0.11	0.00527
GO:0006334	nucleosome assembly	136	6	0.93	0.00565
GO:0006935	chemotaxis	649	15	4.46	0.00612
GO:0044267	cellular protein metabolic process	5265	36	36.17	0.00628
GO:0006909	phagocytosis	271	16	1.86	0.00677
GO:0002758	innate immune response-activating signal transduction	113	3	0.78	0.0068
GO:0002380	immunoglobulin secretion involved in immune response	1	1	0.01	0.00687
GO:0071258	cellular response to gravity	1	1	0.01	0.00687
GO:1902569	negative regulation of activation of Janus kinase activity	1	1	0.01	0.00687
GO:0002336	B-1 B cell lineage commitment	1	1	0.01	0.00687
GO:0009104	lipopolysaccharide catabolic process	1	1	0.01	0.00687
GO:1904317	cellular response to 2-O-acetyl-1-O-hexadecyl-sn-glycero-3-phosphocholine	1	1	0.01	0.00687
GO:1904303	positive regulation of maternal process involved in parturition	1	1	0.01	0.00687
GO:0034516	response to vitamin B6	1	1	0.01	0.00687
GO:0035397	helper T cell enhancement of adaptive immune response	1	1	0.01	0.00687
GO:0071656	negative regulation of granulocyte colony-stimulating factor production	1	1	0.01	0.00687
GO:0032712	negative regulation of interleukin-3 production	1	1	0.01	0.00687
GO:0006948	induction by virus of host cell-cell fusion	1	1	0.01	0.00687
GO:0038160	CXCL12-activated CXCR4 signaling pathway	1	1	0.01	0.00687
GO:0051413	response to cortisone	1	1	0.01	0.00687
GO:0060101	negative regulation of phagocytosis, engulfment	1	1	0.01	0.00687
GO:2000509	negative regulation of dendritic cell chemotaxis	1	1	0.01	0.00687
GO:0034341	response to interferon-gamma	199	11	1.37	0.00722
GO:0007252	I-kappaB phosphorylation	19	2	0.13	0.00741
GO:0090026	positive regulation of monocyte chemotaxis	19	2	0.13	0.00741
GO:2000251	positive regulation of actin cytoskeleton reorganization	19	2	0.13	0.00741
GO:0032930	positive regulation of superoxide anion generation	19	2	0.13	0.00741
GO:0030225	macrophage differentiation	46	4	0.32	0.00797
GO:0032727	positive regulation of interferon-alpha production	20	2	0.14	0.0082
GO:0033630	positive regulation of cell adhesion mediated by integrin	21	2	0.14	0.00902
GO:0071404	cellular response to low-density lipoprotein particle stimulus	21	2	0.14	0.00902
GO:0032715	negative regulation of interleukin-6 production	63	3	0.43	0.00931
GO:0051090	regulation of DNA-binding transcription factor activity	449	11	3.08	0.00975
GO:1900017	positive regulation of cytokine production involved in inflammatory response	22	2	0.15	0.00988

## Sheet: Supp. Table 4
Supplemental Table 4: WGCNA module sizes
Module	Number of genes
cyan	45
turquoise	4611
salmon	47
yellow	1803
purple	323
tan	264
brown	1893
greenyellow	266
magenta	581
black	701
pink	682
green	1347
blue	3191
red	923
grey (ungrouped)	6757

## Sheet: Supp. Table 5
Supplemental Table 5: GO enrichment of green module genes
GO.ID	Term	Annotated	Significant	Expected	raw.p.value
GO:0006954	inflammatory response	788	168	52.41	< 1e-30
GO:0002250	adaptive immune response	418	116	27.8	1.7e-23
GO:0043312	neutrophil degranulation	485	98	32.26	1.6e-21
GO:0070098	chemokine-mediated signaling pathway	88	33	5.85	3.5e-16
GO:0030593	neutrophil chemotaxis	102	39	6.78	7.5e-15
GO:0045087	innate immune response	891	156	59.26	4.7e-14
GO:0070374	positive regulation of ERK1 and ERK2 cascade	210	47	13.97	3e-13
GO:0042102	positive regulation of T cell proliferation	101	34	6.72	5.7e-13
GO:0002548	monocyte chemotaxis	66	30	4.39	1.1e-12
GO:0006968	cellular defense response	53	22	3.53	4.2e-12
GO:0050776	regulation of immune response	896	182	59.6	8.7e-11
GO:0032755	positive regulation of interleukin-6 production	86	25	5.72	1.8e-10
GO:0006955	immune response	1992	364	132.5	3.4e-10
GO:0071346	cellular response to interferon-gamma	179	45	11.91	4e-10
GO:0032729	positive regulation of interferon-gamma production	65	21	4.32	5.8e-10
GO:0032757	positive regulation of interleukin-8 production	54	19	3.59	7.3e-10
GO:0071356	cellular response to tumor necrosis factor	293	46	19.49	7.2e-09
GO:0007267	cell-cell signaling	1751	181	116.47	9.9e-09
GO:0060333	interferon-gamma-mediated signaling pathway	89	20	5.92	1.9e-08
GO:0007229	integrin-mediated signaling pathway	108	24	7.18	2.8e-08
GO:0032731	positive regulation of interleukin-1 beta production	53	17	3.53	2.9e-08
GO:0007155	cell adhesion	1463	223	97.31	4.6e-08
GO:1901224	positive regulation of NIK/NF-kappaB signaling	80	19	5.32	8.4e-08
GO:0050853	B cell receptor signaling pathway	61	22	4.06	1.1e-07
GO:0006911	phagocytosis, engulfment	54	20	3.59	1.1e-07
GO:0032753	positive regulation of interleukin-4 production	24	11	1.6	1.2e-07
GO:0071347	cellular response to interleukin-1	182	27	12.11	1.9e-07
GO:0045730	respiratory burst	35	18	2.33	3.4e-07
GO:0008360	regulation of cell shape	156	29	10.38	4e-07
GO:0001774	microglial cell activation	50	22	3.33	4.8e-07
GO:0038096	Fc-gamma receptor signaling pathway involved in phagocytosis	78	20	5.19	5.9e-07
GO:0051897	positive regulation of protein kinase B signaling	177	31	11.77	6.3e-07
GO:0031663	lipopolysaccharide-mediated signaling pathway	59	17	3.92	6.6e-07
GO:0007169	transmembrane receptor protein tyrosine kinase signaling pathway	746	77	49.62	6.7e-07
GO:0071222	cellular response to lipopolysaccharide	204	44	13.57	7.8e-07
GO:0050900	leukocyte migration	452	120	30.06	8.4e-07
GO:0043547	positive regulation of GTPase activity	398	53	26.47	1e-06
GO:0038111	interleukin-7-mediated signaling pathway	29	11	1.93	1.2e-06
GO:0048247	lymphocyte chemotaxis	65	26	4.32	1.2e-06
GO:0048245	eosinophil chemotaxis	19	9	1.26	1.2e-06
GO:0048006	antigen processing and presentation, endogenous lipid antigen via MHC class Ib	5	5	0.33	1.3e-06
GO:0042130	negative regulation of T cell proliferation	64	15	4.26	1.4e-06
GO:0050850	positive regulation of calcium-mediated signaling	43	12	2.86	1.6e-06
GO:0032733	positive regulation of interleukin-10 production	37	12	2.46	2.8e-06
GO:0046330	positive regulation of JNK cascade	137	24	9.11	3e-06
GO:0032743	positive regulation of interleukin-2 production	26	10	1.73	3.2e-06
GO:0019886	antigen processing and presentation of exogenous peptide antigen via MHC class II	97	20	6.45	4.9e-06
GO:0032695	negative regulation of interleukin-12 production	17	8	1.13	5.3e-06
GO:0097190	apoptotic signaling pathway	609	61	40.51	5.4e-06
GO:0046641	positive regulation of alpha-beta T cell proliferation	21	10	1.4	5.9e-06
GO:0038083	peptidyl-tyrosine autophosphorylation	41	12	2.73	1.4e-05
GO:0032496	response to lipopolysaccharide	329	67	21.88	1.4e-05
GO:0051092	positive regulation of NF-kappaB transcription factor activity	157	26	10.44	1.4e-05
GO:0002430	complement receptor mediated signaling pathway	12	8	0.8	1.4e-05
GO:0014068	positive regulation of phosphatidylinositol 3-kinase signaling	88	18	5.85	1.6e-05
GO:0032760	positive regulation of tumor necrosis factor production	50	13	3.33	1.6e-05
GO:0050766	positive regulation of phagocytosis	65	21	4.32	1.9e-05
GO:0002826	negative regulation of T-helper 1 type immune response	7	6	0.47	1.9e-05
GO:0019722	calcium-mediated signaling	222	44	14.77	2.2e-05
GO:0050852	T cell receptor signaling pathway	196	35	13.04	2.3e-05
GO:0150078	positive regulation of neuroinflammatory response	18	11	1.2	2.4e-05
GO:0030449	regulation of complement activation	53	14	3.53	2.4e-05
GO:0048007	antigen processing and presentation, exogenous lipid antigen via MHC class Ib	7	5	0.47	2.4e-05
GO:0002606	positive regulation of dendritic cell antigen processing and presentation	7	5	0.47	2.4e-05
GO:0045429	positive regulation of nitric oxide biosynthetic process	45	12	2.99	2.6e-05
GO:0006952	defense response	1701	286	113.14	2.6e-05
GO:0090023	positive regulation of neutrophil chemotaxis	26	9	1.73	2.7e-05
GO:0016064	immunoglobulin mediated immune response	118	27	7.85	2.8e-05
GO:0019221	cytokine-mediated signaling pathway	795	141	52.88	2.8e-05
GO:0045577	regulation of B cell differentiation	29	12	1.93	2.9e-05
GO:0010818	T cell chemotaxis	28	10	1.86	2.9e-05
GO:1903980	positive regulation of microglial cell activation	11	6	0.73	3e-05
GO:0045060	negative thymic T cell selection	11	6	0.73	3e-05
GO:0031295	T cell costimulation	56	14	3.72	3.2e-05
GO:0050830	defense response to Gram-positive bacterium	93	18	6.19	3.5e-05
GO:0032720	negative regulation of tumor necrosis factor production	55	13	3.66	4.9e-05
GO:0038110	interleukin-2-mediated signaling pathway	12	6	0.8	5.6e-05
GO:0050859	negative regulation of B cell receptor signaling pathway	8	5	0.53	6.1e-05
GO:0030198	extracellular matrix organization	392	57	26.07	6.9e-05
GO:0051056	regulation of small GTPase mediated signal transduction	323	40	21.48	7e-05
GO:0034241	positive regulation of macrophage fusion	5	4	0.33	9.2e-05
GO:0032740	positive regulation of interleukin-17 production	18	7	1.2	9.4e-05
GO:0002407	dendritic cell chemotaxis	24	10	1.6	9.6e-05
GO:0032200	telomere organization	171	8	11.37	0.0001
GO:0033089	positive regulation of T cell differentiation in thymus	13	6	0.86	0.00013
GO:0030316	osteoclast differentiation	98	26	6.52	0.00013
GO:0006897	endocytosis	564	81	37.51	0.00014
GO:0046697	decidualization	25	8	1.66	0.00015
GO:0006959	humoral immune response	264	43	17.56	0.00016
GO:0035589	G protein-coupled purinergic nucleotide receptor signaling pathway	14	6	0.93	0.00016
GO:0001816	cytokine production	842	140	56	0.00017
GO:0009611	response to wounding	650	96	43.23	0.0002
GO:0007166	cell surface receptor signaling pathway	3034	381	201.8	0.00025
GO:0032494	response to peptidoglycan	12	7	0.8	0.00026
GO:2000503	positive regulation of natural killer cell chemotaxis	6	4	0.4	0.00026
GO:2001199	negative regulation of dendritic cell differentiation	6	4	0.4	0.00026
GO:0006032	chitin catabolic process	6	4	0.4	0.00026
GO:0090027	negative regulation of monocyte chemotaxis	6	4	0.4	0.00026
GO:0043305	negative regulation of mast cell degranulation	6	4	0.4	0.00026
GO:0050731	positive regulation of peptidyl-tyrosine phosphorylation	194	34	12.9	0.00027
GO:0030168	platelet activation	157	30	10.44	0.00027
GO:0045453	bone resorption	64	20	4.26	0.00027
GO:0007202	activation of phospholipase C activity	34	9	2.26	0.00028
GO:1904894	positive regulation of receptor signaling pathway via STAT	92	20	6.12	0.00029
GO:0002679	respiratory burst involved in defense response	13	7	0.86	0.00029
GO:0002774	Fc receptor mediated inhibitory signaling pathway	3	3	0.2	0.00029
GO:0002554	serotonin secretion by platelet	3	3	0.2	0.00029
GO:1904151	positive regulation of microglial cell mediated cytotoxicity	3	3	0.2	0.00029
GO:2000363	positive regulation of prostaglandin-E synthase activity	3	3	0.2	0.00029
GO:0009612	response to mechanical stimulus	208	29	13.83	0.00034
GO:0001916	positive regulation of T cell mediated cytotoxicity	28	8	1.86	0.00035
GO:0032735	positive regulation of interleukin-12 production	35	9	2.33	0.00036
GO:0030101	natural killer cell activation	84	17	5.59	0.00037
GO:0007165	signal transduction	5995	586	398.75	0.00037
GO:0016477	cell migration	1565	216	104.09	0.00037
GO:0007204	positive regulation of cytosolic calcium ion concentration	320	54	21.28	0.00039
GO:1900017	positive regulation of cytokine production involved in inflammatory response	22	7	1.46	0.0004
GO:0006898	receptor-mediated endocytosis	266	39	17.69	0.0004
GO:0050707	regulation of cytokine secretion	59	12	3.92	0.00042
GO:0045059	positive thymic T cell selection	14	6	0.93	0.00042
GO:0019371	cyclooxygenase pathway	11	5	0.73	0.00043
GO:0071639	positive regulation of monocyte chemotactic protein-1 production	11	5	0.73	0.00043
GO:0031623	receptor internalization	114	17	7.58	0.00044
GO:0050885	neuromuscular process controlling balance	51	11	3.39	0.0005
GO:0032703	negative regulation of interleukin-2 production	23	7	1.53	0.00054
GO:0007015	actin filament organization	429	58	28.53	0.00054
GO:0045766	positive regulation of angiogenesis	201	25	13.37	0.00055
GO:0043032	positive regulation of macrophage activation	28	12	1.86	0.00055
GO:0071354	cellular response to interleukin-6	51	9	3.39	0.00056
GO:0030889	negative regulation of B cell proliferation	17	6	1.13	0.00056
GO:1904141	positive regulation of microglial cell migration	7	4	0.47	0.00058
GO:0023041	neuronal signal transduction	7	4	0.47	0.00058
GO:0045630	positive regulation of T-helper 2 cell differentiation	7	4	0.47	0.00058
GO:0042742	defense response to bacterium	265	40	17.63	0.00063
GO:0045671	negative regulation of osteoclast differentiation	29	8	1.93	0.00072
GO:0030199	collagen fibril organization	54	11	3.59	0.00073
GO:0019835	cytolysis	29	8	1.93	0.00079
GO:0048010	vascular endothelial growth factor receptor signaling pathway	98	16	6.52	0.00079
GO:0060291	long-term synaptic potentiation	87	17	5.79	0.00083
GO:0009615	response to virus	346	44	23.01	0.00084
GO:0002755	MyD88-dependent toll-like receptor signaling pathway	36	10	2.39	0.00093
GO:0043123	positive regulation of I-kappaB kinase/NF-kappaB signaling	188	26	12.5	0.001
GO:0043303	mast cell degranulation	47	18	3.13	0.00102
GO:1902895	positive regulation of pri-miRNA transcription by RNA polymerase II	40	9	2.66	0.00103
GO:0033280	response to vitamin D	36	8	2.39	0.00105
GO:0045579	positive regulation of B cell differentiation	13	5	0.86	0.00106
GO:0001913	T cell mediated cytotoxicity	44	16	2.93	0.00106
GO:0035590	purinergic nucleotide receptor signaling pathway	33	12	2.19	0.00108
GO:0010759	positive regulation of macrophage chemotaxis	19	6	1.26	0.00109
GO:0045780	positive regulation of bone resorption	19	6	1.26	0.00109
GO:0090026	positive regulation of monocyte chemotaxis	19	6	1.26	0.00109
GO:0030203	glycosaminoglycan metabolic process	158	21	10.51	0.00109
GO:1903238	positive regulation of leukocyte tethering or rolling	8	4	0.53	0.0011
GO:0002830	positive regulation of type 2 immune response	16	9	1.06	0.0011
GO:0042590	antigen processing and presentation of exogenous peptide antigen via MHC class I	80	12	5.32	0.0011
GO:0035771	interleukin-4-mediated signaling pathway	7	4	0.47	0.00111
GO:2001301	lipoxin biosynthetic process	7	4	0.47	0.00111
GO:0002309	T cell proliferation involved in immune response	4	3	0.27	0.00112
GO:0002282	microglial cell activation involved in immune response	4	3	0.27	0.00112
GO:0002503	peptide antigen assembly with MHC class II protein complex	4	3	0.27	0.00112
GO:0002605	negative regulation of dendritic cell antigen processing and presentation	4	3	0.27	0.00112
GO:0071226	cellular response to molecule of fungal origin	4	3	0.27	0.00112
GO:0150062	complement-mediated synapse pruning	4	3	0.27	0.00112
GO:0007296	vitellogenesis	4	3	0.27	0.00112
GO:0038156	interleukin-3-mediated signaling pathway	4	3	0.27	0.00112
GO:0015722	canalicular bile acid transport	4	3	0.27	0.00112
GO:0043315	positive regulation of neutrophil degranulation	4	3	0.27	0.00112
GO:0002374	cytokine secretion involved in immune response	4	3	0.27	0.00112
GO:0043029	T cell homeostasis	38	11	2.53	0.00119
GO:0042832	defense response to protozoan	26	7	1.73	0.00121
GO:0030225	macrophage differentiation	46	12	3.06	0.00145
GO:0002675	positive regulation of acute inflammatory response	30	12	2	0.00152
GO:0071361	cellular response to ethanol	14	5	0.93	0.00156
GO:0035556	intracellular signal transduction	2815	298	187.24	0.00179
GO:0097028	dendritic cell differentiation	44	17	2.93	0.00181
GO:0045582	positive regulation of T cell differentiation	92	27	6.12	0.00182
GO:0044267	cellular protein metabolic process	5265	364	350.2	0.00186
GO:1990264	peptidyl-tyrosine dephosphorylation involved in inactivation of protein kinase activity	9	4	0.6	0.00187
GO:0010575	positive regulation of vascular endothelial growth factor production	28	7	1.86	0.00194
GO:0034113	heterotypic cell-cell adhesion	62	16	4.12	0.00205
GO:0034162	toll-like receptor 9 signaling pathway	24	7	1.6	0.0022
GO:0048143	astrocyte activation	27	7	1.8	0.0022
GO:0045779	negative regulation of bone resorption	15	5	1	0.00221
GO:0050862	positive regulation of T cell receptor signaling pathway	15	5	1	0.00221
GO:0043066	negative regulation of apoptotic process	899	90	59.8	0.00223
GO:0030335	positive regulation of cell migration	558	84	37.11	0.00228
GO:0034446	substrate adhesion-dependent cell spreading	106	11	7.05	0.00234
GO:0038095	Fc-epsilon receptor signaling pathway	111	17	7.38	0.00246
GO:0002819	regulation of adaptive immune response	167	42	11.11	0.00247
GO:1904646	cellular response to amyloid-beta	45	9	2.99	0.00248
GO:0032088	negative regulation of NF-kappaB transcription factor activity	89	14	5.92	0.00253
GO:0032623	interleukin-2 production	54	20	3.59	0.00256
GO:0006909	phagocytosis	271	69	18.03	0.0026
GO:0043372	positive regulation of CD4-positive, alpha-beta T cell differentiation	30	9	2	0.00262
GO:2000427	positive regulation of apoptotic cell clearance	7	4	0.47	0.00265
GO:0001915	negative regulation of T cell mediated cytotoxicity	7	4	0.47	0.00265
GO:0007200	phospholipase C-activating G protein-coupled receptor signaling pathway	103	17	6.85	0.00265
GO:0034154	toll-like receptor 7 signaling pathway	10	4	0.67	0.00265
GO:0071315	cellular response to morphine	5	3	0.33	0.00265
GO:0007356	thorax and anterior abdomen determination	5	3	0.33	0.00265
GO:2000556	positive regulation of T-helper 1 cell cytokine production	5	3	0.33	0.00265
GO:0034136	negative regulation of toll-like receptor 2 signaling pathway	5	3	0.33	0.00265
GO:0048846	axon extension involved in axon guidance	37	5	2.46	0.00265
GO:0034440	lipid oxidation	111	7	7.38	0.00267
GO:0007160	cell-matrix adhesion	227	26	15.1	0.00277
GO:0050764	regulation of phagocytosis	94	27	6.25	0.0028
GO:0071223	cellular response to lipoteichoic acid	10	4	0.67	0.00296
GO:0046598	positive regulation of viral entry into host cell	10	4	0.67	0.00296
GO:0034142	toll-like receptor 4 signaling pathway	39	11	2.59	0.00299
GO:0098703	calcium ion import across plasma membrane	20	6	1.33	0.00303
GO:0034116	positive regulation of heterotypic cell-cell adhesion	16	5	1.06	0.00304
GO:0043407	negative regulation of MAP kinase activity	78	11	5.19	0.00304
GO:0007157	heterophilic cell-cell adhesion via plasma membrane cell adhesion molecules	47	9	3.13	0.00339
GO:0006935	chemotaxis	649	122	43.17	0.0039
GO:0042110	T cell activation	482	117	32.06	0.0039
GO:0021772	olfactory bulb development	31	6	2.06	0.00407
GO:0048535	lymph node development	17	5	1.13	0.00407
GO:0035036	sperm-egg recognition	60	6	3.99	0.0041
GO:0006508	proteolysis	1777	125	118.2	0.00417
GO:0006801	superoxide metabolic process	72	16	4.79	0.0043
GO:0001771	immunological synapse formation	14	6	0.93	0.00438
GO:0035747	natural killer cell chemotaxis	11	8	0.73	0.00438
GO:0045591	positive regulation of regulatory T cell differentiation	14	5	0.93	0.00439
GO:0043306	positive regulation of mast cell degranulation	16	5	1.06	0.00439
GO:0032959	inositol trisphosphate biosynthetic process	9	6	0.6	0.00439
GO:0032754	positive regulation of interleukin-5 production	11	4	0.73	0.0044
GO:0045657	positive regulation of monocyte differentiation	11	4	0.73	0.0044
GO:2000412	positive regulation of thymocyte migration	3	3	0.2	0.00441
GO:0009756	carbohydrate mediated signaling	8	3	0.53	0.00442
GO:0072674	multinuclear osteoclast differentiation	8	3	0.53	0.00442
GO:0002316	follicular B cell differentiation	2	2	0.13	0.00442
GO:0090291	negative regulation of osteoclast proliferation	2	2	0.13	0.00442
GO:0090260	negative regulation of retinal ganglion cell axon guidance	2	2	0.13	0.00442
GO:0097323	B cell adhesion	2	2	0.13	0.00442
GO:0110090	positive regulation of hippocampal neuron apoptotic process	2	2	0.13	0.00442
GO:0071231	cellular response to folic acid	2	2	0.13	0.00442
GO:0071716	leukotriene transport	2	2	0.13	0.00442
GO:2000329	negative regulation of T-helper 17 cell lineage commitment	2	2	0.13	0.00442
GO:0019417	sulfur oxidation	2	2	0.13	0.00442
GO:2000448	positive regulation of macrophage migration inhibitory factor signaling pathway	2	2	0.13	0.00442
GO:2000866	positive regulation of estradiol secretion	2	2	0.13	0.00442
GO:2000538	positive regulation of B cell chemotaxis	2	2	0.13	0.00442
GO:0038178	complement component C5a signaling pathway	2	2	0.13	0.00442
GO:1905704	positive regulation of inhibitory synapse assembly	2	2	0.13	0.00442
GO:0001812	positive regulation of type I hypersensitivity	2	2	0.13	0.00442
GO:0001805	positive regulation of type III hypersensitivity	2	2	0.13	0.00442
GO:0034125	negative regulation of MyD88-dependent toll-like receptor signaling pathway	2	2	0.13	0.00442
GO:0042113	B cell activation	254	50	16.89	0.00478
GO:0043280	positive regulation of cysteine-type endopeptidase activity involved in apoptotic process	132	18	8.78	0.00489
GO:0050871	positive regulation of B cell activation	78	17	5.19	0.00493
GO:0001525	angiogenesis	591	67	39.31	0.00493
GO:0030890	positive regulation of B cell proliferation	41	8	2.73	0.00499
GO:0043615	astrocyte cell migration	8	4	0.53	0.00503
GO:0072672	neutrophil extravasation	14	4	0.93	0.00503
GO:0002232	leukocyte chemotaxis involved in inflammatory response	6	3	0.4	0.00504
GO:0071224	cellular response to peptidoglycan	6	3	0.4	0.00504
GO:1900454	positive regulation of long-term synaptic depression	6	3	0.4	0.00504
GO:2000660	negative regulation of interleukin-1-mediated signaling pathway	6	3	0.4	0.00504
GO:0010757	negative regulation of plasminogen activation	6	3	0.4	0.00504
GO:0032962	positive regulation of inositol trisphosphate biosynthetic process	6	3	0.4	0.00504
GO:0033627	cell adhesion mediated by integrin	71	18	4.72	0.00515
GO:0032722	positive regulation of chemokine production	44	13	2.93	0.00521
GO:0043552	positive regulation of phosphatidylinositol 3-kinase activity	33	7	2.19	0.00524
GO:0043011	myeloid dendritic cell differentiation	18	5	1.2	0.00533
GO:0045580	regulation of T cell differentiation	150	39	9.98	0.00578
GO:0008284	positive regulation of cell population proliferation	959	119	63.79	0.00602
GO:2000406	positive regulation of T cell migration	31	9	2.06	0.00619
GO:0031529	ruffle organization	56	9	3.72	0.00622
GO:0042531	positive regulation of tyrosine phosphorylation of STAT protein	70	11	4.66	0.00622
GO:0019228	neuronal action potential	34	7	2.26	0.00623
GO:0007616	long-term memory	34	7	2.26	0.00623
GO:0051639	actin filament network formation	12	4	0.8	0.00626
GO:0016554	cytidine to uridine editing	12	4	0.8	0.00626
GO:0034144	negative regulation of toll-like receptor 4 signaling pathway	12	4	0.8	0.00626
GO:0000165	MAPK cascade	935	127	62.19	0.00637
GO:0030041	actin filament polymerization	189	26	12.57	0.00661
GO:0010629	negative regulation of gene expression	2657	162	176.73	0.00672
GO:0097242	amyloid-beta clearance	37	7	2.46	0.00682
GO:0033189	response to vitamin A	19	5	1.26	0.00684
GO:2000010	positive regulation of protein localization to cell surface	19	5	1.26	0.00684
GO:0030050	vesicle transport along actin filament	19	5	1.26	0.00684
GO:0032930	positive regulation of superoxide anion generation	19	5	1.26	0.00684
GO:0006970	response to osmotic stress	84	8	5.59	0.00688
GO:0010803	regulation of tumor necrosis factor-mediated signaling pathway	58	8	3.86	0.00755
GO:0034341	response to interferon-gamma	199	50	13.24	0.00767
GO:0002377	immunoglobulin production	116	24	7.72	0.00824
GO:0098883	synapse pruning	11	6	0.73	0.00833
GO:0019064	fusion of virus membrane with host plasma membrane	7	3	0.47	0.00839
GO:0061044	negative regulation of vascular wound healing	7	3	0.47	0.00839
GO:2000553	positive regulation of T-helper 2 cell cytokine production	7	3	0.47	0.00839
GO:0038165	oncostatin-M-mediated signaling pathway	7	3	0.47	0.00839
GO:2000669	negative regulation of dendritic cell apoptotic process	7	3	0.47	0.00839
GO:0010760	negative regulation of macrophage chemotaxis	7	3	0.47	0.00839
GO:0015793	glycerol transport	7	3	0.47	0.00839
GO:0061518	microglial cell proliferation	7	3	0.47	0.00839
GO:0006691	leukotriene metabolic process	33	10	2.19	0.00845
GO:0035723	interleukin-15-mediated signaling pathway	13	4	0.86	0.00857
GO:0009313	oligosaccharide catabolic process	13	4	0.86	0.00857
GO:0031115	negative regulation of microtubule polymerization	13	4	0.86	0.00857
GO:0048266	behavioral response to pain	13	4	0.86	0.00857
GO:0032689	negative regulation of interferon-gamma production	36	7	2.39	0.00861
GO:0019233	sensory perception of pain	106	16	7.05	0.00873
GO:0030031	cell projection assembly	584	31	38.84	0.00886
GO:0000187	activation of MAPK activity	156	18	10.38	0.00993

## Sheet: Supp. Table 6
Supplemental Table 6: Distribution of differentially expressed genes among WGCNA modules
Module	Number of DESeq2 differentially expressed genes in module
Green	155
Green-yellow	5
Grey	3
Red	8
Salmon	1
Yellow	9
All other modules contained no differentially expressed genes.

## Sheet: Supp. Table 7
Supplementary Table 7: Ranking of top green module genes by QuSAGE comparing RT to non-RT subjects
Gene	Mean fold change of expression (activity)	SD
SPP1	2.68877	0.608918
FCGBP	2.5962	0.460011
MMP9	2.55862	0.57784
TREM2	2.31289	0.512834
CHIT1	2.2894	0.707247
ACP5	1.93684	0.449022
IL1RN	1.91465	0.453276
TM4SF19	1.8471	0.456871
CCL18	1.78625	0.450782
CD52	1.69664	0.388937
ITGB2	1.69104	0.378176
IFI30	1.69046	0.388069
ABCC3	1.64038	0.384356
MSR1	1.63128	0.393205
ST14	1.6009	0.377941
ALCAM	1.57202	0.379923
MATK	1.53497	0.385722
SLAMF8	1.50042	0.308053
CHI3L1	1.43847	0.45949
ITGAX	1.4089	0.317378
LCP1	1.36533	0.340372
VSIG4	1.34661	0.308027
FPR3	1.33433	0.297797
DHRS9	1.30645	0.318362
EGR2	1.30005	0.302174
PRG4	1.28943	0.271054
C1QB	1.28719	0.340491
CD300LB	1.27438	0.286674
TYROBP	1.2443	0.288487
CCR1	1.24051	0.295546
FCER1G	1.2326	0.283868
TFCP2L1	1.23118	0.282585
NCEH1	1.22483	0.350698
MS4A4A	1.21994	0.280332
C3AR1	1.21397	0.307868
CD68	1.20729	0.274255
C1QC	1.20597	0.319052
LILRB4	1.20325	0.287649
LYZ	1.18789	0.355539
DCSTAMP	1.18721	0.346263
POPDC3	1.16507	0.291119
CD53	1.15863	0.254307
CCL3	1.15779	0.270385
SLCO2B1	1.14877	0.255835
CD163	1.14742	0.29259
SDS	1.13443	0.262744
NCKAP1L	1.13061	0.254881
RPS6KA1	1.12962	0.253657
FERMT3	1.11839	0.240194
RNASE6	1.11304	0.269686
CTSS	1.11257	0.262012
MS4A6A	1.10889	0.269347
IRF8	1.10823	0.295683
FCGR3A	1.10694	0.320788
CD86	1.10588	0.299466
SPI1	1.09089	0.241539
H3C14	1.08852	0.239261
C5AR1	1.08518	0.246853
NPL	1.08374	0.236384
RGS1	1.08106	0.273831
HCST	1.07908	0.257015
PLEK	1.07874	0.289888
PIK3R5	1.07792	0.229018
KCNAB2	1.07087	0.253696
SASH3	1.06492	0.243713
CD180	1.06103	0.265705
TTYH3	1.05862	0.233023
C1orf162	1.05022	0.235288
MS4A7	1.04928	0.23794
FCMR	1.03207	0.252761
AIF1	1.02899	0.275502
FCGR2A	1.02673	0.27627
CD300A	1.022	0.204282
TNFRSF11A	1.02165	0.273199
FGR	1.01367	0.23955
RAC2	1.01361	0.274283
SYK	1.01179	0.221143
H3C2	1.01069	0.267816
GLIPR1	1.00664	0.280425
CD84	0.993805	0.249757
DNASE2B	0.980904	0.261931
KYNU	0.962153	0.241544
KCNN4	0.95897	0.192668
SERINC2	0.95305	0.183535
PIK3AP1	0.947623	0.2274
HK3	0.94221	0.24568
ITGAM	0.940257	0.237119
GDF15	0.935456	0.203321
PARVG	0.922779	0.2281
ADA2	0.915838	0.200346
HCK	0.911093	0.198406
PILRA	0.909301	0.190228
H1-5	0.905726	0.208284
NCF2	0.900323	0.208465
THEMIS2	0.89906	0.20445
CDKN1A	0.886124	0.181288
CXCL16	0.88084	0.174467
ARRB2	0.872435	0.18606
VAMP8	0.863558	0.204648
DOCK2	0.854429	0.193119
AQP3	0.838255	0.18016
RGS10	0.833492	0.184707
SIGLEC9	0.833118	0.187586
TLR2	0.82299	0.183551
MYO1F	0.810532	0.163656
C2	0.801936	0.177331
SPINT1	0.79089	0.167221
IRF5	0.789008	0.171744
SLC6A12	0.766345	0.144064
PTPRE	0.763451	0.156795
ADAMTS15	0.760765	0.152532

## Sheet: Supp. Table 8
Supplemental Table 8: Comparison between SAT subclusters and original clusters on full Vijay et al. dataset (SAT+VAT)
SAT cluster	Corresponding Vijay clusters (full dataset clusters; immune subclusters)	Single R annotation against HPCA (% of cells in cluster with listed annotation)	Single R annotation against Blueprint/Encode (% of cells in cluster with listed annotation)	Top Markers
p1	P2	39.8% tissue_stem_cells; 33.6% fibroblasts	88.4% adipocytes	CXCL14, CFD, LUM, APOD, APOE
p2	P6	42.7% fibroblasts, 21.9% tissue_stem_cells	73.3% adipocytes	WISP2, APOD, CFH, SERPINF1, MGP
p3	P4	60.7% fibroblasts	66.7% fibroblasts, 25.3% adipocytes	MFAP5, SFRP4, COL1A1, COL1A2, COL3A1
p4	P7	50.9% tissue_stem_cells	82.7% adipocytes	GNLY, CXCL14, CCL5, CFD, NKG7
p5	subset of P2 and P7	29.9% tissue_stem_cells, 21.6% fibroblasts	58.8% adipocytes	HBB, HBA2, CFD, CXCL14, CST3
p6	not represented	73.8 % tissue_stem_cells	63.9% adipocytes, 19.7% skeletal muscle	ACTA2, RERGL, PLN, SORBS2
t1	I4; IS1 (naïve T-cells)	88.8% T_cells	22.8% CD4+ Tem, 17.8% CD4+ T-cells, 16.% CD8+ Tem, 13.1% CD4+ Tcm, 11.0% CD8+ Tcm	IL7R, LTB, CD48, CXCR4
t2	I2; IS4 (NK cells)	61.7% NK cells	57.9% NK cells	GZMB, GNLY, NKG7, FGFBP2
t3	I2; IS8 (CD8+ memory T)	66.2% T_cells	38.3% CD+ Tem, 18.0% CD8+ Tcm	MT1X, MT1E, MT2A, MT1F
b1	I7 (B cells)	76.2% B_cell	31.1% naïve B-cells, 18.3% class-switched memory B-cells, 15.9% memory B-cells, 15.9% CLP	IGKC, JCHAIN, CD79A, CD37
m1	I1 or I3; IS2, IS3, or IS12 (adipose tissue macrophages)	68.7% macrophage	53.6% macrophages, 16.1% macrophages M1	SPP1, CXCL3, C1QB, FABP5, FABP5, LIPA, CD68
m2	I1 or I3; IS2, IS3, or IS12 (adipose tissue macrophages)	89.7% macrophage	64.1% macrophages, 25.9% macrophages M1	CSTB, CTSB, FTL, MMP9, TREM2, TYROBP, CD68
m3	I5; IS5 and IS13 (dendritic cells)	55.7% monocyte, 28.8% DC	75.7% monocytes	HLA-DPA1, HLA-DPB1, HLA-DRA, CD74
m4	I6; IS10 (monocytes)	75.4% monocyte	86.4% monocytes	S100A8, S100A9, FCN1, LST1
e1	E1	51.9% endothelial_cells	91.2% adipocytes	RBP7, IFI27, GNG11, SPARCL1, VWF
e2	E2	68.4% endothelial_cells	88.7% adipocytes	ACKR1, SELE, ADAMTS9, PLVAP
	Vijay clusters P1, P3, P5, and E3 are enriched in VAT samples and thus not represented in the SAT subclusters.
	P: progenitor
	I: immune; IS: immune subcluster
	E: endothelial

## Sheet: Supp. Table 9
Supplemental Table 9: Post-hoc pairwise comparisons of CIBERSORTx cell type fractions after non-parametric repeated measures ANOVA with aligned rank transformation
Group contrast	Cell type	Estimate*	SE	df	T-ratio	p-value	FDR adjusted p-value**		* Estimate is positive when cell type fraction is increased in first group listed;
ABM - CHM	m1	134.024	59.935	325.318	2.23615	0.0260195	0.169127		negative when cell type fraction is decreased in first group listed.
ABM - CTL	m1	84.746	54.2904	325.318	1.56098	0.119502	0.345228
ABM - TBI	m1	-62.6429	55.7552	325.318	-1.12353	0.262039	0.659324		** FDR was calculated using only group comparisons within each cell type,
CHM - CTL	m1	-49.2778	56.7783	325.318	-0.867898	0.38609	0.778023		not all possible pairwise comparisons within the data.
CHM - TBI	m1	-196.667	58.1805	325.318	-3.38029	0.000812237	0.0316773
CTL - TBI	m1	-147.389	52.347	325.318	-2.81561	0.00516536	0.0782453		All p-values < 0.05 highlighted.
ABM - CHM	m2	118.405	59.935	325.318	1.97555	0.0490504	0.255062
ABM - CTL	m2	102.683	54.2904	325.318	1.89136	0.059465	0.283422
ABM - TBI	m2	-1.30357	55.7552	325.318	-0.0233803	0.981361	0.998979
CHM - CTL	m2	-15.7222	56.7783	325.318	-0.276905	0.782029	0.998979
CHM - TBI	m2	-119.708	58.1805	325.318	-2.05754	0.0404314	0.242588
CTL - TBI	m2	-103.986	52.347	325.318	-1.98648	0.0478192	0.255062
ABM - CHM	p1	-165.714	59.935	325.318	-2.7649	0.00601887	0.0782453
ABM - CTL	p1	-32.7143	54.2904	325.318	-0.602579	0.547209	0.910531
ABM - TBI	p1	92.5357	55.7552	325.318	1.65968	0.0979427	0.318314
CHM - CTL	p1	133	56.7783	325.318	2.34244	0.0197604	0.148264
CHM - TBI	p1	258.25	58.1805	325.318	4.43878	1.24051e-05	0.000967599
CTL - TBI	p1	125.25	52.347	325.318	2.39269	0.0172924	0.148264
ABM - CHM	e1	-63.0476	59.935	325.318	-1.05193	0.293611	0.706874
ABM - CTL	e1	-67.4921	54.2904	325.318	-1.24317	0.214702	0.577473
ABM - TBI	e1	98.5357	55.7552	325.318	1.76729	0.0781168	0.302622
CHM - CTL	e1	-4.44444	56.7783	325.318	-0.0782772	0.937656	0.998979
CHM - TBI	e1	161.583	58.1805	325.318	2.77728	0.00579949	0.0782453
CTL - TBI	e1	166.028	52.347	325.318	3.17168	0.00166003	0.0431607
ABM - CHM	p3	101.429	59.935	325.318	1.69231	0.0915446	0.310456
ABM - CTL	p3	101.762	54.2904	325.318	1.8744	0.0617716	0.283422
ABM - TBI	p3	-36.1964	55.7552	325.318	-0.649203	0.516665	0.910531
CHM - CTL	p3	0.333333	56.7783	325.318	0.00587079	0.995319	0.998979
CHM - TBI	p3	-137.625	58.1805	325.318	-2.36549	0.0185926	0.148264
CTL - TBI	p3	-137.958	52.347	325.318	-2.63546	0.00880482	0.0981109
ABM - CHM	p2	103.429	59.935	325.318	1.72568	0.0853549	0.302622
ABM - CTL	p2	-28.3492	54.2904	325.318	-0.522177	0.601903	0.958131
ABM - TBI	p2	16.8036	55.7552	325.318	0.301381	0.763316	0.998979
CHM - CTL	p2	-131.778	56.7783	325.318	-2.32092	0.0209091	0.148264
CHM - TBI	p2	-86.625	58.1805	325.318	-1.4889	0.137482	0.382985
CTL - TBI	p2	45.1528	52.347	325.318	0.862566	0.389011	0.778023
ABM - CHM	p4	-96.0476	59.935	325.318	-1.60253	0.110009	0.343229
ABM - CTL	p4	2.50794	54.2904	325.318	0.0461948	0.963183	0.998979
ABM - TBI	p4	9.78571	55.7552	325.318	0.175512	0.860786	0.998979
CHM - CTL	p4	98.5556	56.7783	325.318	1.7358	0.0835468	0.302622
CHM - TBI	p4	105.833	58.1805	325.318	1.81905	0.0698225	0.28664
CTL - TBI	p4	7.27778	52.347	325.318	0.139029	0.889513	0.998979
ABM - CHM	p5	-109.548	59.935	325.318	-1.82777	0.0684994	0.28664
ABM - CTL	p5	-50.4921	54.2904	325.318	-0.930036	0.353042	0.751012
ABM - TBI	p5	-66.4643	55.7552	325.318	-1.19207	0.234101	0.608663
CHM - CTL	p5	59.0556	56.7783	325.318	1.04011	0.299062	0.706874
CHM - TBI	p5	43.0833	58.1805	325.318	0.740512	0.459523	0.894426
CTL - TBI	p5	-15.9722	52.347	325.318	-0.305122	0.760468	0.998979
ABM - CHM	p6	35.3571	59.935	325.318	0.589925	0.555651	0.910531
ABM - CTL	p6	-5.69841	54.2904	325.318	-0.104962	0.916471	0.998979
ABM - TBI	p6	-18.3929	55.7552	325.318	-0.329886	0.741698	0.998979
CHM - CTL	p6	-41.0556	56.7783	325.318	-0.723085	0.470147	0.894426
CHM - TBI	p6	-53.75	58.1805	325.318	-0.92385	0.356249	0.751012
CTL - TBI	p6	-12.6944	52.347	325.318	-0.242506	0.808541	0.998979
ABM - CHM	e2	36.7381	59.935	325.318	0.612965	0.540328	0.910531
ABM - CTL	e2	-18.9841	54.2904	325.318	-0.349677	0.726807	0.998979
ABM - TBI	e2	-54.1786	55.7552	325.318	-0.971722	0.331911	0.739686
CHM - CTL	e2	-55.7222	56.7783	325.318	-0.9814	0.327125	0.739686
CHM - TBI	e2	-90.9167	58.1805	325.318	-1.56267	0.119103	0.345228
CTL - TBI	e2	-35.1944	52.347	325.318	-0.67233	0.501851	0.910531
ABM - CHM	t1	-36.0238	59.935	325.318	-0.601048	0.548227	0.910531
ABM - CTL	t1	-24.8571	54.2904	325.318	-0.457855	0.647362	0.997853
ABM - TBI	t1	-2.10714	55.7552	325.318	-0.0377928	0.969876	0.998979
CHM - CTL	t1	11.1667	56.7783	325.318	0.196671	0.844208	0.998979
CHM - TBI	t1	33.9167	58.1805	325.318	0.582956	0.560327	0.910531
CTL - TBI	t1	22.75	52.347	325.318	0.4346	0.664141	0.997853
ABM - CHM	t2	24.9048	59.935	325.318	0.415529	0.678028	0.997853
ABM - CTL	t2	7.2381	54.2904	325.318	0.133322	0.894021	0.998979
ABM - TBI	t2	0.0714286	55.7552	325.318	0.00128111	0.998979	0.998979
CHM - CTL	t2	-17.6667	56.7783	325.318	-0.311152	0.755885	0.998979
CHM - TBI	t2	-24.8333	58.1805	325.318	-0.426833	0.669783	0.997853
CTL - TBI	t2	-7.16667	52.347	325.318	-0.136907	0.891189	0.998979
ABM - CHM	b1	-8.16667	59.935	325.318	-0.136259	0.891701	0.998979
ABM - CTL	b1	-15.1111	54.2904	325.318	-0.278338	0.780929	0.998979
ABM - TBI	b1	-1.375	55.7552	325.318	-0.0246614	0.98034	0.998979
CHM - CTL	b1	-6.94444	56.7783	325.318	-0.122308	0.902731	0.998979
CHM - TBI	b1	6.79167	58.1805	325.318	0.116735	0.907142	0.998979
CTL - TBI	b1	13.7361	52.347	325.318	0.262405	0.793175	0.998979

## Sheet: Supp. Table 10
Supplemental Table 10: Characteristic gene markers of macrophage sub-clusters
P-value	Average log2 fold change	Percentage of cells in cluster expressing gene	Percentage of cells in all other clusters expressing gene	Adjusted p-value	Cluster ID	Gene
6.18e-123	1.04535	1	0.998	1.13e-118	M-A	FTL
4.36e-96	1.22863	0.931	0.553	7.98e-92	M-A	CSTB
1.78e-78	1.08247	0.903	0.515	3.26e-74	M-A	CTSB
6.49e-70	1.14378	0.736	0.317	1.19e-65	M-A	CD68
1.56e-63	1.74013	0.439	0.122	2.85e-59	M-A	MMP9
6.67e-62	0.849163	0.941	0.698	1.22e-57	M-A	S100A11
2.83e-61	1.0328	0.66	0.271	5.18e-57	M-A	TREM2
1.34e-58	1.31534	0.477	0.155	2.46e-54	M-A	LSP1
7.43e-58	0.895029	0.889	0.624	1.36e-53	M-A	CD63
1.03e-57	0.877424	0.896	0.575	1.89e-53	M-A	CTSD
2.22e-57	0.973149	0.673	0.291	4.06e-53	M-A	PLD3
1.72e-54	1.02413	0.571	0.216	3.15e-50	M-A	ACP5
1.91e-53	1.161	0.47	0.156	3.5e-49	M-A	CAPG
2.39e-48	0.754006	0.941	0.693	4.38e-44	M-A	SH3BGRL3
5.13e-43	0.905215	0.564	0.247	9.39e-39	M-A	ITGB2
1.21e-41	0.850212	0.712	0.391	2.21e-37	M-A	LGALS3
2.05e-39	0.808788	0.753	0.46	3.75e-35	M-A	ANXA2
6.22e-39	0.54823	0.965	0.814	1.14e-34	M-A	TYROBP
2.01e-38	0.370464	0.999	0.998	3.67e-34	M-A	TMSB4X
2.39e-35	0.742944	0.693	0.375	4.38e-31	M-A	CD52
2.99e-34	1.02896	0.457	0.205	5.47e-30	M-A	G0S2
7.03e-33	0.851702	0.669	0.363	1.29e-28	M-A	APOC1
1.94e-32	0.893204	0.498	0.242	3.56e-28	M-A	CALR
6.52e-32	0.797546	0.612	0.336	1.19e-27	M-A	ARPC1B
2.12e-31	0.867394	0.47	0.216	3.89e-27	M-A	C9orf16
4.76e-31	0.416652	0.994	0.939	8.71e-27	M-A	TMSB10
6.45e-30	0.730576	0.657	0.383	1.18e-25	M-A	LAPTM5
6.64e-29	0.736419	0.577	0.31	1.22e-24	M-A	CALM3
1.17e-27	0.65592	0.741	0.472	2.14e-23	M-A	PPIA
1.45e-27	0.65012	0.615	0.341	2.65e-23	M-A	CD9
2.61e-27	0.524545	0.931	0.743	4.78e-23	M-A	LGALS1
8.83e-27	0.672261	0.772	0.539	1.62e-22	M-A	GAPDH
2.52e-26	0.744636	0.445	0.21	4.61e-22	M-A	TSC22D1
3.03e-26	0.695653	0.389	0.171	5.55e-22	M-A	BCAP31
4.21e-26	0.939878	0.572	0.331	7.71e-22	M-A	LYZ
4.55e-26	0.557953	0.804	0.564	8.34e-22	M-A	OAZ1
1.06e-25	0.776725	0.253	0.085	1.93e-21	M-A	ITGAX
2.12e-25	0.679503	0.356	0.15	3.87e-21	M-A	CTSH
3.01e-25	0.478409	0.884	0.66	5.5e-21	M-A	SERF2
4.68e-25	0.706018	0.556	0.309	8.57e-21	M-A	PRDX1
9.87e-25	0.612954	0.703	0.435	1.81e-20	M-A	LIPA
3.49e-24	0.703711	0.319	0.132	6.4e-20	M-A	LGALS9
7.79e-24	0.361313	0.936	0.654	1.43e-19	M-A	FABP5
9.14e-23	0.488671	0.325	0.137	1.67e-18	M-A	RAB13
1.04e-22	0.560441	0.54	0.288	1.9e-18	M-A	GRN
1.54e-22	1.02049	0.309	0.131	2.82e-18	M-A	MT-ND4L
2.75e-22	0.592002	0.359	0.161	5.03e-18	M-A	BLOC1S1
2.97e-22	0.592451	0.363	0.166	5.43e-18	M-A	GLIPR2
4.97e-22	0.480597	0.476	0.242	9.1e-18	M-A	CD99
5.63e-22	0.546303	0.611	0.359	1.03e-17	M-A	HCST
1.31e-21	0.544846	0.35	0.156	2.39e-17	M-A	IGSF6
3.55e-21	0.498323	0.545	0.295	6.5e-17	M-A	COX5B
4.4e-21	0.610477	0.451	0.236	8.06e-17	M-A	ALDOA
6.15e-21	0.632645	0.291	0.122	1.13e-16	M-A	MGLL
1.21e-20	0.576676	0.255	0.099	2.21e-16	M-A	CYSTM1
1.24e-20	0.662537	0.398	0.198	2.27e-16	M-A	NDUFB9
1.43e-20	0.738243	0.435	0.23	2.61e-16	M-A	LPL
2.66e-20	0.591104	0.331	0.151	4.88e-16	M-A	UCP2
2.71e-20	0.350261	0.606	0.338	4.96e-16	M-A	GPNMB
1.27e-18	0.526825	0.508	0.289	2.32e-14	M-A	GNG5
1.36e-18	0.48923	0.524	0.301	2.48e-14	M-A	ATP5G3
1.45e-18	0.6991	0.286	0.129	2.65e-14	M-A	TIMP3
2.1e-18	0.477997	0.552	0.322	3.84e-14	M-A	GPX4
3.4e-18	0.517697	0.328	0.155	6.22e-14	M-A	C19orf53
3.83e-18	0.542581	0.328	0.155	7e-14	M-A	LAMTOR2
4.03e-18	0.560381	0.266	0.114	7.38e-14	M-A	MRPL51
5.05e-18	0.64938	0.261	0.111	9.25e-14	M-A	MNDA
8.32e-18	0.504065	0.533	0.314	1.52e-13	M-A	TSPO
9.66e-18	0.509566	0.741	0.543	1.77e-13	M-A	CFL1
1.75e-17	0.449149	0.527	0.307	3.2e-13	M-A	CTSL
2.17e-17	0.406086	0.518	0.291	3.98e-13	M-A	AP2S1
3.31e-17	0.80334	0.318	0.155	6.06e-13	M-A	MSR1
3.69e-17	0.370206	0.939	0.779	6.75e-13	M-A	S100A6
5.43e-17	0.543619	0.271	0.121	9.93e-13	M-A	ARPC4
6.62e-17	0.408853	0.852	0.662	1.21e-12	M-A	MYL6
1.65e-16	0.598221	0.268	0.123	3.01e-12	M-A	BSG
1.82e-16	0.499203	0.367	0.192	3.33e-12	M-A	FXYD5
2.04e-16	0.50179	0.287	0.134	3.73e-12	M-A	PRDX5
2.19e-16	0.616313	0.269	0.121	4e-12	M-A	S100A9
2.38e-16	0.424919	0.344	0.171	4.36e-12	M-A	CAPZB
3.19e-16	0.38408	0.306	0.146	5.85e-12	M-A	ATPIF1
3.38e-16	0.447204	0.474	0.266	6.18e-12	M-A	COX8A
3.96e-16	0.421908	0.561	0.336	7.24e-12	M-A	CTSS
6.09e-16	0.500764	0.4	0.22	1.11e-11	M-A	PPIB
6.26e-16	0.394703	0.574	0.349	1.15e-11	M-A	COX6B1
8.25e-16	0.508459	0.526	0.314	1.51e-11	M-A	MGST3
9.69e-16	0.329616	0.268	0.12	1.77e-11	M-A	GSTK1
1.01e-15	0.451774	0.679	0.451	1.84e-11	M-A	HLA-A
1.74e-15	0.383765	0.943	0.839	3.19e-11	M-A	ACTB
2.3e-15	0.341653	0.93	0.816	4.21e-11	M-A	RPL28
2.89e-15	0.415621	0.283	0.133	5.29e-11	M-A	CD59
3.46e-15	0.446909	0.262	0.121	6.34e-11	M-A	CHMP2A
5.71e-15	0.490925	0.286	0.139	1.04e-10	M-A	TALDO1
6.6e-15	0.394076	0.441	0.253	1.21e-10	M-A	ARHGDIB
1.18e-14	0.427105	0.493	0.293	2.17e-10	M-A	SLC25A6
2.54e-14	0.502849	0.255	0.12	4.64e-10	M-A	PLA2G7
3.51e-14	0.395106	0.489	0.293	6.43e-10	M-A	GSTO1
3.6e-14	0.361306	0.293	0.145	6.6e-10	M-A	SOD1
3.79e-14	0.489845	0.414	0.243	6.94e-10	M-A	PKM
4.17e-14	0.350117	0.291	0.145	7.64e-10	M-A	ARF1
4.39e-14	0.400246	0.786	0.602	8.04e-10	M-A	RPL7A
6.47e-14	0.417167	0.488	0.299	1.18e-09	M-A	OST4
1.01e-13	0.378896	0.537	0.332	1.84e-09	M-A	HINT1
1.05e-13	0.398656	0.406	0.228	1.92e-09	M-A	LAMTOR4
1.06e-13	0.355719	0.589	0.372	1.94e-09	M-A	ATP6V1F
1.74e-13	0.422028	0.275	0.137	3.18e-09	M-A	PPDPF
1.76e-13	0.365638	0.258	0.124	3.21e-09	M-A	ERP29
1.89e-13	0.244138	0.439	0.255	3.46e-09	M-A	C1QC
2.04e-13	0.329479	0.896	0.748	3.74e-09	M-A	NPC2
2.67e-13	0.282607	0.36	0.195	4.9e-09	M-A	GSN
3.12e-13	0.34171	0.542	0.33	5.71e-09	M-A	VAMP8
4.13e-13	0.260228	0.286	0.143	7.55e-09	M-A	SSR2
6.78e-13	0.379756	0.271	0.137	1.24e-08	M-A	PRDX6
6.84e-13	0.366328	0.281	0.142	1.25e-08	M-A	CCDC88A
7.86e-13	0.371792	0.344	0.188	1.44e-08	M-A	ATP6AP2
8.45e-13	0.338963	0.324	0.174	1.55e-08	M-A	SSR3
1.57e-12	0.382364	0.603	0.405	2.87e-08	M-A	ARPC3
1.58e-12	0.355178	0.496	0.305	2.89e-08	M-A	CALM1
1.64e-12	0.288453	0.327	0.176	3e-08	M-A	LAMTOR5
1.75e-12	0.400066	0.253	0.127	3.21e-08	M-A	CIB1
2.6e-12	0.328212	0.262	0.132	4.75e-08	M-A	NDUFB10
2.64e-12	0.28022	0.473	0.283	4.84e-08	M-A	HLA-E
2.94e-12	0.264764	0.287	0.147	5.38e-08	M-A	COPE
3.72e-12	0.272423	0.43	0.25	6.81e-08	M-A	EIF3K
6.24e-12	0.279759	0.734	0.529	1.14e-07	M-A	DBI
1.12e-11	0.320344	0.256	0.131	2.05e-07	M-A	PPP1CA
1.59e-11	0.330012	0.334	0.187	2.91e-07	M-A	RPS10
3.13e-11	0.309751	0.451	0.278	5.73e-07	M-A	UQCRH
3.2e-11	0.299583	0.451	0.276	5.86e-07	M-A	APLP2
3.37e-11	0.253806	0.543	0.346	6.16e-07	M-A	GSTP1
3.66e-11	0.297913	0.684	0.468	6.7e-07	M-A	COX4I1
5.43e-11	0.260549	0.52	0.332	9.94e-07	M-A	CHCHD2
5.91e-11	0.297289	0.63	0.431	1.08e-06	M-A	ARPC2
6.25e-11	0.24569	0.502	0.312	1.14e-06	M-A	UQCR11
8.15e-11	0.28042	0.338	0.194	1.49e-06	M-A	PLEK
1.11e-10	0.456604	0.406	0.259	2.04e-06	M-A	ENO1
1.19e-10	0.261118	0.413	0.248	2.18e-06	M-A	MMP19
1.32e-10	0.268793	0.641	0.442	2.42e-06	M-A	RPS21
1.63e-10	0.316395	0.599	0.406	2.97e-06	M-A	NDUFA4
2.07e-10	0.510014	0.277	0.155	3.79e-06	M-A	ATP1B1
2.83e-10	0.315285	0.804	0.617	5.19e-06	M-A	GPX1
3.03e-10	0.319801	0.302	0.171	5.54e-06	M-A	RNH1
3.65e-10	0.360409	0.268	0.147	6.67e-06	M-A	TIMM8B
4.61e-10	0.23879	0.514	0.338	8.45e-06	M-A	GADD45B
8.21e-10	0.274257	0.404	0.252	1.5e-05	M-A	TUBB
8.35e-10	0.262435	0.559	0.373	1.53e-05	M-A	CLIC1
1.2e-09	0.338451	0.274	0.155	2.19e-05	M-A	P4HB
1.44e-09	0.351561	0.253	0.14	2.64e-05	M-A	ANXA11
1.57e-09	0.230391	0.379	0.228	2.88e-05	M-A	SSR4
1.72e-09	0.266977	0.406	0.251	3.16e-05	M-A	ATP5J2
1.95e-09	0.256612	0.47	0.307	3.57e-05	M-A	RBM3
1.99e-09	0.241794	0.271	0.152	3.64e-05	M-A	C4orf3
2.05e-09	0.270737	0.763	0.566	3.75e-05	M-A	HLA-B
2.19e-09	0.360949	0.52	0.361	4.01e-05	M-A	IER3
2.4e-09	0.268874	0.448	0.287	4.39e-05	M-A	LCP1
2.61e-09	0.245041	0.302	0.174	4.78e-05	M-A	PDIA6
3.81e-09	0.233286	0.262	0.147	6.98e-05	M-A	ST13
4.32e-09	0.278745	0.691	0.5	7.91e-05	M-A	NACA
1.11e-08	0.330743	0.283	0.166	0.000203031	M-A	NDUFB7
1.21e-08	0.24949	0.346	0.216	0.000221241	M-A	SLC25A5
1.82e-08	0.288768	0.857	0.712	0.000332436	M-A	UBA52
2.11e-08	0.225001	0.905	0.725	0.000386924	M-A	ATP5E
2.22e-08	0.239784	0.408	0.263	0.000406672	M-A	NPM1
2.3e-08	0.270434	0.479	0.32	0.000421842	M-A	ATP6V0B
2.64e-08	0.229346	0.464	0.304	0.000483792	M-A	TPM3
3.67e-08	0.257447	0.401	0.262	0.000671403	M-A	COX7B
4.36e-08	0.231544	0.488	0.32	0.00079797	M-A	TCEB2
1.11e-07	0.249681	0.343	0.218	0.0020229	M-A	RAN
1.53e-07	0.234608	0.351	0.224	0.00280856	M-A	RBX1
2.25e-07	0.233132	0.713	0.537	0.00411796	M-A	GNB2L1
1.19e-44	1.17434	0.791	0.634	2.17e-40	M-B	CXCL8
9.66e-38	0.788611	0.859	0.729	1.77e-33	M-B	MT-ND3
6.64e-35	1.07309	0.769	0.656	1.22e-30	M-B	CXCL2
6.86e-34	0.655632	0.893	0.888	1.26e-29	M-B	RPS27
6.01e-33	0.99698	0.764	0.669	1.1e-28	M-B	HLA-DRA
6.53e-29	0.460858	0.985	0.988	1.19e-24	M-B	MT-CO1
1.28e-28	0.584235	0.888	0.904	2.35e-24	M-B	RPL34
1.23e-27	0.783624	0.804	0.761	2.24e-23	M-B	CD74
2.28e-25	0.881956	0.676	0.544	4.17e-21	M-B	CST3
9.74e-25	0.665188	0.869	0.854	1.78e-20	M-B	MT-CYB
1.99e-22	0.381501	1	0.991	3.63e-18	M-B	MALAT1
6.06e-22	0.433713	0.947	0.958	1.11e-17	M-B	MT-CO3
1.08e-21	0.456111	0.893	0.895	1.98e-17	M-B	RPL21
1.35e-21	0.507914	0.898	0.88	2.46e-17	M-B	MT-ND2
1.49e-20	1.2414	0.316	0.159	2.72e-16	M-B	MS4A6A
1.59e-20	0.415135	0.934	0.959	2.91e-16	M-B	RPL10
1.03e-19	0.589097	0.835	0.785	1.88e-15	M-B	RPL13
4.98e-18	0.492014	0.858	0.859	9.12e-14	M-B	EEF1A1
1.13e-16	0.901676	0.521	0.394	2.06e-12	M-B	SEPP1
1.86e-16	0.69856	0.723	0.727	3.4e-12	M-B	SAT1
1.61e-15	0.394533	0.866	0.882	2.94e-11	M-B	RPS27A
1.94e-15	0.734968	0.715	0.664	3.55e-11	M-B	CXCL3
6.14e-15	0.355684	0.977	0.972	1.12e-10	M-B	FTH1
6.72e-15	1.15212	0.317	0.191	1.23e-10	M-B	HLA-DQB1
1.24e-13	0.449068	0.854	0.872	2.26e-09	M-B	RPS15A
2.11e-13	0.844748	0.519	0.426	3.87e-09	M-B	C1QA
2.8e-13	0.824386	0.647	0.612	5.13e-09	M-B	FOS
5.91e-13	1.05061	0.348	0.236	1.08e-08	M-B	NAMPT
6.58e-13	0.308628	0.964	0.972	1.21e-08	M-B	MT-CO2
8.17e-13	0.43124	0.874	0.894	1.5e-08	M-B	NEAT1
2.92e-12	0.869304	0.574	0.532	5.34e-08	M-B	HLA-DRB1
3.97e-12	1.27056	0.296	0.183	7.27e-08	M-B	CFD
4.65e-12	0.96353	0.463	0.373	8.51e-08	M-B	HLA-DPB1
1.3e-11	0.854837	0.434	0.342	2.37e-07	M-B	ITM2B
2.7e-11	0.993403	0.421	0.318	4.94e-07	M-B	RNASE1
2.71e-11	0.787881	0.519	0.468	4.96e-07	M-B	ZFP36
2.82e-11	0.965841	0.526	0.473	5.17e-07	M-B	BTG1
7.64e-11	0.560235	0.691	0.696	1.4e-06	M-B	SRGN
1.29e-10	0.473006	0.741	0.784	2.37e-06	M-B	EIF1
1.77e-10	0.343627	0.862	0.883	3.24e-06	M-B	MT-ATP6
4.83e-10	0.717076	0.699	0.699	8.85e-06	M-B	CCL3
5.12e-10	0.311407	0.867	0.902	9.37e-06	M-B	RPL13A
1.05e-09	0.751369	0.518	0.476	1.91e-05	M-B	AIF1
3.9e-09	0.418426	0.786	0.807	7.14e-05	M-B	RPL7
7.71e-09	0.607061	0.584	0.595	0.000141109	M-B	KLF6
1.11e-08	0.382297	0.733	0.689	0.000203905	M-B	RPS2
1.2e-08	0.411485	0.756	0.801	0.000219433	M-B	RPL26
1.33e-08	0.964327	0.383	0.314	0.000243515	M-B	PNRC1
1.73e-08	0.828147	0.432	0.373	0.000317058	M-B	HLA-DPA1
5.78e-08	0.238468	0.935	0.942	0.00105763	M-B	MT-ND4
2.98e-07	0.548989	0.62	0.675	0.00546224	M-B	H3F3B
5.01e-07	0.357536	0.825	0.825	0.00917694	M-B	TPT1
2.86e-144	2.0394	0.989	0.772	5.24e-140	M-C	FABP4
3.92e-105	1.3541	0.974	0.677	7.17e-101	M-C	FABP5
5.8e-86	1.53628	0.874	0.494	1.06e-81	M-C	CD36
1.62e-78	2.50395	0.757	0.347	2.97e-74	M-C	SPP1
6.83e-61	1.62508	0.609	0.24	1.25e-56	M-C	IL1RN
3.97e-52	0.872786	0.938	0.64	7.26e-48	M-C	RPS2
6.46e-47	1.05977	0.747	0.393	1.18e-42	M-C	RGCC
2.11e-45	0.973863	0.762	0.435	3.86e-41	M-C	YBX1
1.51e-42	1.10739	0.532	0.221	2.76e-38	M-C	SEC61G
1.16e-39	1.0612	0.398	0.13	2.13e-35	M-C	HMGN1
2.92e-38	0.574141	0.987	0.839	5.34e-34	M-C	ACTB
5.43e-38	0.829958	0.753	0.41	9.94e-34	M-C	PFN1
1.14e-34	0.898772	0.568	0.272	2.09e-30	M-C	FKBP1A
6.73e-33	0.960088	0.262	0.068	1.23e-28	M-C	PRELID1
2.94e-31	1.01344	0.472	0.211	5.38e-27	M-C	EIF4G2
4.5e-31	0.928078	0.374	0.139	8.24e-27	M-C	FAM49B
5.07e-30	0.492207	0.964	0.716	9.28e-26	M-C	SH3BGRL3
9.4e-30	0.685554	0.813	0.528	1.72e-25	M-C	RPLP0
4.12e-26	0.853658	0.485	0.241	7.54e-22	M-C	LPL
4.89e-26	0.986292	0.349	0.144	8.95e-22	M-C	ALCAM
1.04e-25	0.902858	0.251	0.079	1.9e-21	M-C	SDF2L1
2.01e-25	0.990951	0.332	0.132	3.67e-21	M-C	EIF5A
2.72e-25	0.426222	0.97	0.872	4.98e-21	M-C	PTMA
3.7e-25	0.976285	0.33	0.131	6.78e-21	M-C	YWHAQ
1.24e-24	0.773058	0.6	0.344	2.27e-20	M-C	COX7A2
1.49e-22	0.377587	0.996	0.968	2.72e-18	M-C	FTH1
6.49e-22	0.78481	0.309	0.125	1.19e-17	M-C	COX5A
1.55e-21	0.768932	0.285	0.109	2.85e-17	M-C	DDX21
1.66e-20	0.900326	0.362	0.172	3.03e-16	M-C	SDC2
3.9e-20	0.836063	0.338	0.152	7.14e-16	M-C	VDAC1
5.53e-20	0.658557	0.568	0.336	1.01e-15	M-C	ANXA5
5.95e-20	0.836854	0.281	0.115	1.09e-15	M-C	MYDGF
6.55e-20	0.614496	0.517	0.288	1.2e-15	M-C	HSP90AB1
8.07e-20	0.785782	0.319	0.139	1.48e-15	M-C	RHEB
1.62e-19	0.808776	0.383	0.19	2.97e-15	M-C	TMED10
2.75e-19	0.748826	0.368	0.178	5.03e-15	M-C	ACTR3
2.89e-19	0.707043	0.587	0.371	5.3e-15	M-C	POMP
6.55e-19	0.649844	0.664	0.419	1.2e-14	M-C	CD52
3.2e-18	0.628761	0.315	0.139	5.86e-14	M-C	MTDH
4.84e-18	0.627275	0.477	0.258	8.85e-14	M-C	ENO1
1.52e-17	0.711618	0.268	0.11	2.78e-13	M-C	ATP5D
2.35e-17	0.646459	0.349	0.17	4.29e-13	M-C	CANX
3.43e-17	0.649271	0.56	0.345	6.28e-13	M-C	PSMA7
4.35e-17	0.78247	0.266	0.115	7.95e-13	M-C	OSTC
5.63e-17	0.610907	0.347	0.169	1.03e-12	M-C	HNRNPDL
1.48e-16	0.741868	0.281	0.126	2.71e-12	M-C	TMED2
4.59e-16	0.640415	0.402	0.217	8.4e-12	M-C	RAN
5.48e-16	0.746769	0.485	0.296	1e-11	M-C	LCP1
6.27e-16	0.664044	0.26	0.112	1.15e-11	M-C	AP3S1
7.21e-16	0.450379	0.879	0.677	1.32e-11	M-C	MYL6
3.2e-15	0.303561	0.974	0.931	5.85e-11	M-C	MT-ND4
6.49e-15	0.566571	0.536	0.333	1.19e-10	M-C	C14orf2
7.68e-15	0.508932	0.336	0.168	1.41e-10	M-C	YWHAE
8.86e-15	0.705343	0.274	0.13	1.62e-10	M-C	TIMM13
1.62e-14	0.708015	0.398	0.228	2.97e-10	M-C	H2AFY
2.8e-14	0.537044	0.415	0.23	5.13e-10	M-C	PHLDA1
3.6e-14	0.398756	0.704	0.462	6.58e-10	M-C	TUBA1B
3.94e-14	0.728546	0.302	0.154	7.22e-10	M-C	ABRACL
4.01e-14	0.644912	0.343	0.183	7.35e-10	M-C	CYCS
5.12e-14	0.64322	0.279	0.136	9.37e-10	M-C	SCARB2
5.52e-14	0.624714	0.328	0.172	1.01e-09	M-C	SPCS2
5.85e-14	0.540878	0.451	0.268	1.07e-09	M-C	CDC42
7.46e-14	0.455968	0.264	0.121	1.36e-09	M-C	EIF4E
9.6e-14	0.535406	0.447	0.264	1.76e-09	M-C	HSP90B1
1.64e-13	0.634733	0.313	0.165	3.01e-09	M-C	FKBP2
1.9e-13	0.594342	0.387	0.22	3.49e-09	M-C	LDHA
1.95e-13	0.720707	0.251	0.119	3.57e-09	M-C	FLNA
2.62e-13	0.58689	0.334	0.179	4.8e-09	M-C	PSMA4
2.84e-13	0.275274	0.926	0.766	5.2e-09	M-C	RPL13
3.63e-13	0.258353	0.683	0.437	6.64e-09	M-C	BTG1
3.84e-13	0.496303	0.577	0.375	7.03e-09	M-C	COX6C
9.24e-13	0.405619	0.76	0.554	1.69e-08	M-C	NFKBIA
1.42e-12	0.655384	0.413	0.254	2.6e-08	M-C	ATP6V1G1
1.92e-12	0.337545	0.766	0.54	3.51e-08	M-C	ACTG1
1.97e-12	0.548952	0.272	0.137	3.61e-08	M-C	PSMA1
2.01e-12	0.56686	0.321	0.173	3.67e-08	M-C	PGK1
2.16e-12	0.362152	0.7	0.467	3.96e-08	M-C	LIPA
2.68e-12	0.478415	0.268	0.132	4.91e-08	M-C	MT1G
5.55e-12	0.53421	0.347	0.196	1.02e-07	M-C	RAB1A
9.59e-12	0.487174	0.338	0.186	1.76e-07	M-C	SNX3
1.32e-11	0.52586	0.421	0.259	2.41e-07	M-C	ATP5I
1.37e-11	0.471328	0.46	0.29	2.51e-07	M-C	POLR2L
1.96e-11	0.446142	0.489	0.311	3.59e-07	M-C	NDUFB2
2.01e-11	0.522199	0.266	0.138	3.68e-07	M-C	WDR1
2.23e-11	0.390208	0.453	0.284	4.08e-07	M-C	YWHAZ
2.36e-11	0.449534	0.404	0.245	4.33e-07	M-C	USMG5
3.99e-11	0.276963	0.949	0.867	7.3e-07	M-C	RPL39
4.21e-11	0.487979	0.319	0.179	7.7e-07	M-C	SNU13
4.63e-11	0.394851	0.649	0.449	8.48e-07	M-C	ARPC2
4.91e-11	0.39531	0.887	0.779	8.99e-07	M-C	RPL7
6.41e-11	0.495307	0.332	0.19	1.17e-06	M-C	TCEB1
6.64e-11	0.624513	0.272	0.15	1.21e-06	M-C	SNRPE
6.78e-11	0.629489	0.274	0.149	1.24e-06	M-C	HNRNPA3
7.12e-11	0.404292	0.511	0.33	1.3e-06	M-C	ATP6V0B
1.02e-10	0.530165	0.326	0.189	1.86e-06	M-C	GUK1
1.53e-10	0.411289	0.445	0.281	2.8e-06	M-C	COX6A1
1.67e-10	0.553615	0.5	0.339	3.06e-06	M-C	CTSL
1.76e-10	0.400619	0.545	0.375	3.22e-06	M-C	BLVRB
2.42e-10	0.425101	0.494	0.323	4.43e-06	M-C	ARPC5
4.96e-10	0.364025	0.766	0.59	9.08e-06	M-C	CALM2
5.44e-10	0.39195	0.274	0.148	9.96e-06	M-C	SERP1
5.61e-10	0.359245	0.415	0.261	1.03e-05	M-C	ATP5J
6.52e-10	0.404095	0.411	0.256	1.19e-05	M-C	SUB1
6.72e-10	0.395063	0.457	0.297	1.23e-05	M-C	UQCRQ
1.15e-09	0.368354	0.419	0.265	2.11e-05	M-C	SKP1
1.17e-09	0.475604	0.472	0.321	2.14e-05	M-C	TPM3
1.36e-09	0.411279	0.402	0.256	2.5e-05	M-C	SEC61B
1.4e-09	0.489594	0.332	0.196	2.56e-05	M-C	HSPA5
1.64e-09	0.470972	0.287	0.164	3e-05	M-C	NDUFS6
2.8e-09	0.442293	0.468	0.316	5.13e-05	M-C	NOP10
6.65e-09	0.372473	0.419	0.273	0.000121655	M-C	COX7B
7.03e-09	0.4162	0.296	0.174	0.0001287	M-C	TPM4
8.16e-09	0.40292	0.262	0.146	0.000149337	M-C	PTPRE
1.48e-08	0.443607	0.306	0.188	0.00027179	M-C	PDIA6
1.61e-08	0.248511	0.945	0.845	0.000294695	M-C	RPS19
1.68e-08	0.499312	0.279	0.165	0.000307053	M-C	LIMS1
1.72e-08	0.405321	0.381	0.242	0.000315657	M-C	TIMP1
1.8e-08	0.285037	0.474	0.313	0.000329357	M-C	RTN4
1.8e-08	0.239756	0.436	0.276	0.00033038	M-C	RAC1
1.86e-08	0.327132	0.44	0.287	0.000340635	M-C	CALR
3.18e-08	0.316458	0.277	0.162	0.000581734	M-C	SRSF3
3.67e-08	0.37665	0.34	0.216	0.000671171	M-C	SNRPD2
3.68e-08	0.385328	0.472	0.322	0.000673471	M-C	RPS27L
6.69e-08	0.363301	0.34	0.215	0.00122423	M-C	HNRNPC
8.59e-08	0.451112	0.268	0.161	0.00157307	M-C	CCDC88A
9.13e-08	0.357126	0.409	0.264	0.00167084	M-C	PKM
1.24e-07	0.431564	0.317	0.201	0.00226134	M-C	GLIPR2
1.29e-07	0.272097	0.402	0.27	0.00236018	M-C	NDUFS5
1.38e-07	0.278873	0.255	0.146	0.00252894	M-C	PPP1CB
1.5e-07	0.273718	0.84	0.664	0.00273705	M-C	RPL8
1.79e-07	0.312963	0.391	0.264	0.00326819	M-C	TPI1
1.89e-07	0.440587	0.281	0.173	0.00345321	M-C	SNRPG
1.98e-07	0.417216	0.285	0.177	0.00362708	M-C	ITGB1
2.03e-07	0.34754	0.311	0.193	0.00372026	M-C	EREG
2.23e-07	0.335145	0.277	0.167	0.0040832	M-C	BRI3
2.29e-07	0.396489	0.462	0.323	0.00419178	M-C	GSTO1
2.42e-07	0.243187	0.394	0.26	0.00443762	M-C	HNRNPA1
3.02e-07	0.456605	0.279	0.175	0.00553351	M-C	COTL1
3.24e-07	0.260867	0.896	0.809	0.00592557	M-C	S100A6
3.49e-07	0.292464	0.411	0.275	0.00639462	M-C	SLC25A3
4.29e-07	0.401203	0.281	0.175	0.00784733	M-C	MINOS1
2.9e-243	3.91018	0.756	0.033	5.31e-239	M-D	FCGBP
1.35e-59	2.65372	0.306	0.031	2.47e-55	M-D	GPR34
1.52e-12	1.06511	0.617	0.412	2.78e-08	M-D	SEPP1
2.47e-11	0.90884	0.544	0.329	4.53e-07	M-D	RNASE1
2.33e-10	0.497742	0.967	0.954	4.27e-06	M-D	MT-CO3
1.38e-09	0.818189	0.739	0.611	2.53e-05	M-D	FOS
1.2e-08	0.590814	0.844	0.758	0.000219927	M-D	MT-ND3
1.64e-08	0.430827	0.989	0.987	0.000300754	M-D	MT-CO1
4.97e-08	0.511832	0.867	0.858	0.000910698	M-D	MT-CYB
0	4.18363	1	0.018	0	M-E	CHIT1
1.15e-91	2.60771	0.607	0.08	2.11e-87	M-E	CHI3L1
2.7e-57	1.25797	1	0.998	4.95e-53	M-E	FTL
9.78e-54	1.80566	0.828	0.283	1.79e-49	M-E	ACP5
5.76e-53	1.76036	0.969	0.642	1.05e-48	M-E	CSTB
6.48e-50	1.84903	0.699	0.215	1.19e-45	M-E	CAPG
1.69e-49	1.68907	0.847	0.355	3.09e-45	M-E	CALM3
8.02e-48	1.52599	0.497	0.1	1.47e-43	M-E	GM2A
1.59e-42	1.8783	0.626	0.185	2.91e-38	M-E	MMP9
1.15e-39	1.47175	0.54	0.137	2.11e-35	M-E	S100A9
3.77e-38	1.55598	0.607	0.183	6.89e-34	M-E	IGSF6
1.24e-37	1.52031	0.791	0.356	2.27e-33	M-E	TREM2
9.21e-36	1.31438	0.853	0.41	1.69e-31	M-E	CD68
9.57e-36	1.35185	0.939	0.606	1.75e-31	M-E	CTSB
2.1e-33	1.31474	0.939	0.685	3.85e-29	M-E	CD63
3.28e-33	1.47412	0.626	0.222	6.01e-29	M-E	LSP1
6.89e-30	1.15828	0.933	0.65	1.26e-25	M-E	CTSD
9.04e-30	1.22226	0.853	0.44	1.66e-25	M-E	CD52
1.92e-28	1.29194	0.663	0.263	3.51e-24	M-E	C9orf16
2.75e-26	1.25869	0.773	0.395	5.03e-22	M-E	CD9
2.87e-26	1.10397	0.515	0.166	5.25e-22	M-E	ATP1B1
6.57e-26	1.05612	0.399	0.108	1.2e-21	M-E	GUSB
1.39e-25	1.10689	0.393	0.106	2.55e-21	M-E	OTOA
1.54e-25	0.802332	0.969	0.851	2.83e-21	M-E	TYROBP
2.02e-25	0.889368	0.951	0.709	3.7e-21	M-E	SERF2
1.63e-24	1.1402	0.442	0.135	2.99e-20	M-E	FBP1
7.19e-24	1.08174	0.865	0.488	1.32e-19	M-E	LIPA
7.46e-24	1.13093	0.325	0.081	1.37e-19	M-E	GCHFR
1.92e-23	1.02538	0.589	0.232	3.52e-19	M-E	NDUFB9
8.48e-23	1.13219	0.693	0.314	1.55e-18	M-E	ITGB2
3.07e-22	1.07306	0.706	0.336	5.62e-18	M-E	GRN
1.3e-21	0.988908	0.791	0.375	2.38e-17	M-E	PLD3
1.34e-21	0.746466	0.405	0.12	2.45e-17	M-E	H2AFJ
2.07e-21	0.930404	0.89	0.621	3.8e-17	M-E	FCER1G
2.59e-21	1.01917	0.822	0.526	4.74e-17	M-E	ANXA2
5.55e-21	1.05558	0.798	0.428	1.02e-16	M-E	APOC1
9.57e-21	1.09377	0.393	0.126	1.75e-16	M-E	CYSTM1
6.16e-20	0.790301	0.926	0.759	1.13e-15	M-E	S100A11
3.89e-19	0.638653	0.276	0.069	7.11e-15	M-E	VAT1
5.16e-18	0.925576	0.319	0.094	9.45e-14	M-E	LY86
7.68e-18	0.902437	0.724	0.394	1.41e-13	M-E	ARPC1B
8.34e-18	1.02885	0.669	0.346	1.53e-13	M-E	COX5B
9.99e-18	0.765749	0.442	0.158	1.83e-13	M-E	PPDPF
1.72e-17	0.83915	0.258	0.067	3.14e-13	M-E	KIAA0930
2.86e-17	0.851883	0.319	0.097	5.24e-13	M-E	LY6E
3.05e-17	0.904071	0.319	0.096	5.59e-13	M-E	SPARC
1.92e-16	0.820386	0.693	0.355	3.52e-12	M-E	TSPO
2.86e-16	0.70072	0.755	0.392	5.24e-12	M-E	GPNMB
4.89e-16	1.05014	0.491	0.216	8.95e-12	M-E	BCAP31
7.05e-16	0.374666	0.994	0.998	1.29e-11	M-E	TMSB4X
7.32e-16	0.641281	0.564	0.241	1.34e-11	M-E	GNAS
7.52e-16	0.821284	0.27	0.079	1.38e-11	M-E	PCBD1
1.02e-15	0.820272	0.767	0.441	1.86e-11	M-E	LAPTM5
1.33e-15	0.825743	0.417	0.159	2.43e-11	M-E	CD59
2.74e-15	0.485708	0.35	0.115	5.01e-11	M-E	HLA-DMB
2.96e-15	0.900236	0.724	0.411	5.42e-11	M-E	HCST
5.47e-15	0.650506	0.472	0.192	1e-10	M-E	TIMP2
5.92e-15	0.683981	0.35	0.123	1.08e-10	M-E	ITGB1BP1
6.55e-15	0.63525	0.252	0.071	1.2e-10	M-E	EMILIN2
6.89e-15	0.734782	0.785	0.464	1.26e-10	M-E	LGALS3
8.92e-15	0.728218	0.344	0.12	1.63e-10	M-E	LRPAP1
9.21e-15	0.812253	0.405	0.158	1.69e-10	M-E	REEP5
1.38e-14	0.816269	0.656	0.345	2.53e-10	M-E	ATP5G3
2.55e-14	0.736857	0.865	0.606	4.67e-10	M-E	HLA-B
2.92e-14	0.778033	0.656	0.348	5.34e-10	M-E	TCEB2
3.62e-14	0.616638	0.607	0.289	6.62e-10	M-E	ASAH1
3.99e-14	0.599917	0.448	0.182	7.31e-10	M-E	NDUFB7
4.04e-14	0.644593	0.429	0.169	7.4e-10	M-E	LAMP1
5.73e-14	0.769667	0.613	0.306	1.05e-09	M-E	APLP2
1.32e-13	0.658125	0.442	0.184	2.41e-09	M-E	PEBP1
1.67e-13	0.758714	0.656	0.345	3.06e-09	M-E	ATP6V0B
1.78e-13	0.74451	0.288	0.096	3.26e-09	M-E	FUOM
2.09e-13	0.693326	0.331	0.121	3.82e-09	M-E	NPL
2.15e-13	0.422971	1	0.952	3.94e-09	M-E	TMSB10
2.42e-13	0.677005	0.356	0.133	4.43e-09	M-E	EPB41L2
3.29e-13	0.763134	0.595	0.307	6.02e-09	M-E	COX8A
5.48e-13	0.679747	0.27	0.088	1e-08	M-E	CYB5A
5.48e-13	0.735605	0.264	0.086	1e-08	M-E	FKBP8
6.39e-13	0.716087	0.632	0.338	1.17e-08	M-E	AP2S1
1.07e-12	0.63008	0.337	0.126	1.96e-08	M-E	HM13
1.15e-12	0.726949	0.81	0.573	2.11e-08	M-E	DBI
1.26e-12	0.618887	0.374	0.148	2.31e-08	M-E	ERP29
1.34e-12	0.592302	0.632	0.317	2.46e-08	M-E	HLA-E
1.51e-12	0.659803	0.374	0.15	2.76e-08	M-E	BSG
2.44e-12	0.569131	0.319	0.117	4.46e-08	M-E	MRPL57
2.73e-12	0.627877	0.92	0.755	5e-08	M-E	SH3BGRL3
3.43e-12	0.50846	0.38	0.152	6.28e-08	M-E	PPP1CA
5.67e-12	0.665678	0.81	0.497	1.04e-07	M-E	HLA-A
6.1e-12	0.620914	0.564	0.279	1.12e-07	M-E	ALDOA
8.08e-12	0.575867	0.368	0.149	1.48e-07	M-E	FIS1
8.2e-12	0.60458	0.313	0.117	1.5e-07	M-E	GLRX
9.5e-12	0.583145	0.552	0.274	1.74e-07	M-E	PKM
1.05e-11	0.613129	0.405	0.174	1.92e-07	M-E	P4HB
1.15e-11	0.512893	0.264	0.089	2.1e-07	M-E	SDS
1.18e-11	0.540032	0.301	0.109	2.16e-07	M-E	COX14
1.23e-11	0.702597	0.325	0.127	2.25e-07	M-E	LINC01272
1.81e-11	0.793196	0.534	0.26	3.31e-07	M-E	G0S2
2.32e-11	0.521833	0.583	0.297	4.24e-07	M-E	TMBIM6
2.48e-11	0.631238	0.693	0.416	4.55e-07	M-E	ATP6V1F
2.56e-11	0.548333	0.337	0.134	4.68e-07	M-E	SEPW1
2.65e-11	0.659473	0.27	0.096	4.85e-07	M-E	CYP27A1
2.92e-11	0.615439	0.577	0.292	5.35e-07	M-E	CD99
3.6e-11	0.689815	0.344	0.141	6.59e-07	M-E	MNDA
4.91e-11	0.502499	0.429	0.191	8.99e-07	M-E	ANAPC11
6.01e-11	0.54161	0.307	0.117	1.1e-06	M-E	C11orf31
6.34e-11	0.481861	0.479	0.226	1.16e-06	M-E	GSN
6.56e-11	0.519561	0.362	0.151	1.2e-06	M-E	TRAPPC1
7.21e-11	0.625554	0.687	0.381	1.32e-06	M-E	CTSS
9.84e-11	0.639515	0.804	0.533	1.8e-06	M-E	PPIA
1.33e-10	0.555218	0.853	0.619	2.44e-06	M-E	OAZ1
1.33e-10	0.706095	0.804	0.586	2.44e-06	M-E	CFL1
1.35e-10	0.487811	0.374	0.159	2.46e-06	M-E	PSMB6
1.51e-10	0.661696	0.632	0.358	2.77e-06	M-E	MGST3
2.27e-10	0.577535	0.663	0.372	4.16e-06	M-E	HINT1
2.85e-10	0.40267	0.301	0.117	5.21e-06	M-E	ATP6V0D1
2.95e-10	0.684802	0.276	0.108	5.41e-06	M-E	RAC2
3.01e-10	0.543589	0.902	0.704	5.51e-06	M-E	MYL6
3.21e-10	0.490316	0.282	0.108	5.87e-06	M-E	MPC2
3.33e-10	0.547769	0.282	0.11	6.1e-06	M-E	ATP6V1E1
5.87e-10	0.677355	0.252	0.095	1.08e-05	M-E	TM4SF19
6.43e-10	0.558551	0.313	0.129	1.18e-05	M-E	VPS28
6.6e-10	0.539018	0.258	0.096	1.21e-05	M-E	NDUFA13
7.95e-10	0.531947	0.847	0.59	1.46e-05	M-E	GAPDH
9.92e-10	0.571649	0.356	0.158	1.82e-05	M-E	MGLL
1e-09	0.485914	0.337	0.145	1.84e-05	M-E	LAMTOR1
1.17e-09	0.805133	0.282	0.116	2.14e-05	M-E	EVL
1.23e-09	0.570108	0.356	0.16	2.25e-05	M-E	PYCARD
1.34e-09	0.54321	0.712	0.445	2.45e-05	M-E	NDUFA4
1.94e-09	0.464178	0.601	0.328	3.56e-05	M-E	NDUFB2
1.98e-09	0.51898	0.546	0.291	3.63e-05	M-E	ARHGDIB
2.08e-09	0.405584	0.405	0.184	3.81e-05	M-E	LITAF
2.38e-09	0.557538	0.387	0.178	4.35e-05	M-E	PARK7
2.73e-09	0.55618	0.276	0.111	4.99e-05	M-E	NDUFS8
2.93e-09	0.426693	0.926	0.789	5.36e-05	M-E	LGALS1
3e-09	0.50169	0.319	0.138	5.5e-05	M-E	SNX10
3.12e-09	0.510239	0.282	0.114	5.71e-05	M-E	TMEM14C
3.2e-09	0.402802	0.288	0.117	5.86e-05	M-E	FERMT3
3.91e-09	0.380643	0.288	0.117	7.16e-05	M-E	CUTA
3.99e-09	0.577973	0.307	0.132	7.3e-05	M-E	RAB5C
4.09e-09	0.625731	0.276	0.115	7.49e-05	M-E	MFSD12
4.11e-09	0.486456	0.613	0.341	7.52e-05	M-E	CTSZ
4.81e-09	0.553093	0.712	0.433	8.81e-05	M-E	HLA-C
5.98e-09	0.526305	0.503	0.265	0.000109495	M-E	EDF1
6.02e-09	0.52051	0.54	0.299	0.000110264	M-E	NEDD8
6.51e-09	0.423303	0.46	0.228	0.000119146	M-E	FXYD5
8.6e-09	0.544653	0.595	0.347	0.000157496	M-E	MYL12A
9.78e-09	0.417982	0.632	0.355	0.000179055	M-E	TXN
9.81e-09	0.403534	0.939	0.781	0.000179661	M-E	NPC2
1.04e-08	0.41809	0.313	0.136	0.000189871	M-E	RPS19BP1
1.12e-08	0.444001	0.497	0.254	0.000204865	M-E	SH3BGRL
1.18e-08	0.411371	0.46	0.235	0.000216409	M-E	MS4A4A
1.34e-08	0.511835	0.632	0.363	0.000245573	M-E	PRDX1
1.52e-08	0.513809	0.411	0.203	0.000278665	M-E	CD164
1.55e-08	0.49505	0.454	0.233	0.000283404	M-E	ATP5O
1.66e-08	0.456411	0.46	0.233	0.000304428	M-E	ATOX1
2.03e-08	0.47561	0.362	0.172	0.000371561	M-E	NDUFB8
2.26e-08	0.456708	0.325	0.145	0.000414557	M-E	LRP1
2.46e-08	0.526373	0.301	0.132	0.000449498	M-E	CD81
2.48e-08	0.747957	0.38	0.19	0.00045424	M-E	MSR1
2.77e-08	0.429415	0.589	0.335	0.00050743	M-E	ATP6V0E1
3.79e-08	0.386551	0.558	0.312	0.00069326	M-E	UQCRH
3.87e-08	0.393494	0.577	0.316	0.000708619	M-E	LCP1
4.04e-08	0.511249	0.252	0.104	0.000740211	M-E	NABP1
4.68e-08	0.463787	0.865	0.658	0.000856045	M-E	GPX1
5.02e-08	0.382673	0.399	0.196	0.000918235	M-E	CXCL16
5.92e-08	0.355168	0.411	0.202	0.00108394	M-E	GUK1
7.33e-08	0.414841	0.301	0.134	0.00134148	M-E	ATP6AP1
7.58e-08	0.404859	0.583	0.334	0.0013876	M-E	GSTO1
8.25e-08	0.421365	0.294	0.133	0.00151016	M-E	GPSM3
9.06e-08	0.499577	0.423	0.22	0.00165919	M-E	ATP6AP2
9.24e-08	0.224845	0.46	0.232	0.00169206	M-E	C1orf162
9.56e-08	0.522479	0.27	0.119	0.00175039	M-E	ATP5A1
1.08e-07	0.403209	0.632	0.374	0.00197311	M-E	FCGRT
1.11e-07	0.447615	0.54	0.301	0.00202684	M-E	CALR
1.18e-07	0.42421	0.337	0.161	0.00216816	M-E	ANXA11
1.38e-07	0.376705	0.368	0.18	0.0025208	M-E	ATPIF1
1.38e-07	0.335908	0.252	0.107	0.002534	M-E	NDUFS7
1.4e-07	0.513365	0.479	0.265	0.00256658	M-E	TSC22D1
1.43e-07	0.508013	0.252	0.109	0.00262294	M-E	RNF7
1.55e-07	0.361284	0.264	0.114	0.00283361	M-E	FAM96A
1.92e-07	0.383604	0.626	0.37	0.00352004	M-E	CHCHD2
2.05e-07	0.3492	0.374	0.183	0.00374723	M-E	MINOS1
2.45e-07	0.496128	0.35	0.174	0.00449119	M-E	ATP5B
2.83e-07	0.57969	0.27	0.124	0.00518736	M-E	DYNLRB1
3.26e-07	0.495928	0.448	0.248	0.00596242	M-E	RBX1
3.78e-07	0.284846	0.301	0.137	0.00692856	M-E	PGAM1
3.85e-07	0.472188	0.374	0.191	0.00705163	M-E	UCP2
4.09e-07	0.39955	0.294	0.138	0.00748685	M-E	RHOC
4.19e-07	0.459941	0.442	0.24	0.00767704	M-E	SLC25A5
4.9e-07	0.576801	0.313	0.153	0.0089751	M-E	CIB1
5.38e-07	0.424056	0.399	0.206	0.00985243	M-E	BLOC1S1
3.65e-132	3.26661	1	0.148	6.68e-128	M-F	FOLR2
2.38e-08	0.936531	0.774	0.672	0.000436083	M-F	CXCL8
1.04e-07	1.37887	0.528	0.337	0.00191156	M-F	RNASE1
2.71e-07	0.944295	0.679	0.575	0.00496618	M-F	CST3
4.62e-205	4.06501	0.988	0.054	8.46e-201	M-G	MRC1
7.32e-13	1.62032	0.637	0.335	1.34e-08	M-G	RNASE1
1.77e-10	0.742258	0.95	0.882	3.23e-06	M-G	MT-ND2
2.87e-10	0.874391	0.887	0.76	5.26e-06	M-G	MT-ND3
2.97e-09	1.06761	0.775	0.616	5.44e-05	M-G	FOS
3.57e-08	1.96972	0.312	0.121	0.000652683	M-G	CCL2
6.58e-08	1.55226	0.35	0.15	0.00120425	M-G	CD14
4.67e-07	0.632752	0.887	0.823	0.00855684	M-G	TPT1

[truncated: 3 more sheets: Supp. Table 11, Supp. Table 12, Supp. Table 13]
